# Supplementary material for: A unique class of Zn2+-binding serine-based PBPs underlies cephalosporin resistance and sporogenesis in Clostridioides difficile
Source: Nat Commun. 2022 Jul 28;13:4370. doi: 10.1038/s41467-022-32086-6 (PMC9334274; doi:10.1038/s41467-022-32086-6)
Supplement: Supplementary file 4 — Supplementary Dataset 1 [file 41467_2022_32086_MOESM4_ESM.xlsx]

## Sheet: Sheet1
Extended Data Table 2. Bacteria with PBPs containing Zn-binding motifs.
Protein ID	Kingdom	Phylum	Species	Bit Score	E-value	ZnMotif present (HMM)
A0A381J2M5_CLOPF	Bacteria	Firmicutes	Clostridium perfringens	148.8	4.1e-40	positive
A0A2Z3TZ70_CLOPF	Bacteria	Firmicutes	Clostridium perfringens	148.8	4.1e-40	positive
A0A2X2WFV0_CLOPF	Bacteria	Firmicutes	Clostridium perfringens	148.8	4.1e-40	positive
B1V502_CLOPF	Bacteria	Firmicutes	Clostridium perfringens D str. JGS1721	148.8	4.1e-40	positive
B1R8U7_CLOPF	Bacteria	Firmicutes	Clostridium perfringens B str. ATCC 3626	148.8	4.1e-40	positive
Q8XJ98_CLOPE	Bacteria	Firmicutes	Clostridium perfringens (strain 13 / Type A)	148.7	4.3e-40	positive
A0A0H2YTI4_CLOP1	Bacteria	Firmicutes	Clostridium perfringens (strain ATCC 13124 / DSM 756 / JCM 1290 / NCIMB 6125 / NCTC 8237 / Type A)	148.7	4.3e-40	positive
B1BT46_CLOPF	Bacteria	Firmicutes	Clostridium perfringens E str. JGS1987	148.3	5.6e-40	positive
T3DBS1_CLODI	Bacteria	Firmicutes	Clostridioides difficile CD160	148.2	6e-40	positive
A0A4U9XFU0_CLODI	Bacteria	Firmicutes	Clostridioides difficile	148.2	6e-40	positive
A0A160XL78_CLODI	Bacteria	Firmicutes	Clostridioides difficile	148.2	6e-40	positive
A0A489GH74_CLODI	Bacteria	Firmicutes	Clostridioides difficile	148.2	6.2e-40	positive
A0A449TTJ6_CLODI	Bacteria	Firmicutes	Clostridioides difficile	148.2	6.2e-40	positive
D5Q1Y8_CLODI	Bacteria	Firmicutes	Clostridioides difficile NAP08	148.2	6.2e-40	positive
A0A491GH53_CLODI	Bacteria	Firmicutes	Clostridioides difficile	148.2	6.2e-40	positive
A0A0N1HNS3_CLODI	Bacteria	Firmicutes	Clostridioides difficile	148.2	6.2e-40	positive
Q182Z0_PEPD6	Bacteria	Firmicutes	Peptoclostridium difficile (strain 630)	148.2	6.2e-40	positive
A0A1F2DDV4_9CLOT	Bacteria	Firmicutes	Clostridium sp. HMSC19B10	148.2	6.2e-40	positive
T4HD68_CLODI	Bacteria	Firmicutes	Clostridioides difficile Y384	148.2	6.2e-40	positive
A0A031WAQ0_CLODI	Bacteria	Firmicutes	Clostridioides difficile	148.2	6.2e-40	positive
A0A0H3N4T5_PEPDC	Bacteria	Firmicutes	Peptoclostridium difficile (strain CD196)	148.2	6.2e-40	positive
A0A125V9T3_CLODI	Bacteria	Firmicutes	Clostridioides difficile ATCC 9689 = DSM 1296	148.2	6.2e-40	positive
C9YPN0_PEPDR	Bacteria	Firmicutes	Peptoclostridium difficile (strain R20291)	148.2	6.2e-40	positive
A0A449RYH3_CLODI	Bacteria	Firmicutes	Clostridioides difficile	148.2	6.2e-40	positive
A0A4U7L4A0_CLODI	Bacteria	Firmicutes	Clostridioides difficile	148.2	6.2e-40	positive
A0A4U9X5J6_CLOPF	Bacteria	Firmicutes	Clostridium perfringens	147.8	8e-40	positive
A0A381ISV6_CLOPF	Bacteria	Firmicutes	Clostridium perfringens	147.7	8.6e-40	positive
A0A4S2DX29_CLOPF	Bacteria	Firmicutes	Clostridium perfringens	147.7	8.9e-40	positive
A0A449N3I6_CLODI	Bacteria	Firmicutes	Clostridioides difficile	147.5	1e-39	positive
A0A449R6A6_CLODI	Bacteria	Firmicutes	Clostridioides difficile	147.5	1e-39	positive
A0A449NU29_CLODI	Bacteria	Firmicutes	Clostridioides difficile	147.5	1e-39	positive
A0A336QP59_CLOPF	Bacteria	Firmicutes	Clostridium perfringens	147.3	1.2e-39	positive
A0A2X3E6N4_CLOPF	Bacteria	Firmicutes	Clostridium perfringens	146.5	2.1e-39	positive
Q0SRW1_CLOPS	Bacteria	Firmicutes	Clostridium perfringens (strain SM101 / Type A)	146.4	2.3e-39	positive
A0A4U9PMI6_CLOPF	Bacteria	Firmicutes	Clostridium perfringens	146.3	2.3e-39	positive
A0A133N8R8_CLOPF	Bacteria	Firmicutes	Clostridium perfringens	145.9	3.1e-39	positive
A0A433L600_CLOPF	Bacteria	Firmicutes	Clostridium perfringens	145.8	3.5e-39	positive
A0A501UJL0_CLOPF	Bacteria	Firmicutes	Clostridium perfringens	144.9	6.5e-39	positive
A0A0M3DFU8_9FIRM	Bacteria	Firmicutes	Paraclostridium benzoelyticum	141.7	6.5e-38	positive
T4VWN2_PARBF	Bacteria	Firmicutes	Paraclostridium bifermentans ATCC 19299	141.6	7.1e-38	positive
A0A099HZI0_9CLOT	Bacteria	Firmicutes	Clostridium sp. NCR	141.6	7.3e-38	positive
A0A369PCR9_9GAMM	Bacteria	Proteobacteria	Acinetobacter sp. RIT592	141.5	7.3e-38	positive
A0A1X2JJG0_PARBF	Bacteria	Firmicutes	Paraclostridium bifermentans	141.5	7.3e-38	positive
T4VSZ3_PARBF	Bacteria	Firmicutes	Paraclostridium bifermentans ATCC 638	141.5	7.5e-38	positive
T0D105_PAESO	Bacteria	Firmicutes	Paeniclostridium sordellii ATCC 9714	140.9	1.1e-37	positive
A0A490F5E8_CLODI	Bacteria	Firmicutes	Clostridioides difficile	140.9	1.2e-37	positive
A0A489Y6K9_CLODI	Bacteria	Firmicutes	Clostridioides difficile	140.8	1.2e-37	positive
A0A4U8WKT6_CLODI	Bacteria	Firmicutes	Clostridioides difficile	140.8	1.2e-37	positive
A0A492BGP2_CLODI	Bacteria	Firmicutes	Clostridioides difficile	140.8	1.3e-37	positive
A0A515B3V9_9BACI	Bacteria	Firmicutes	Bacillus sp. M4U3P1	140.6	1.4e-37	positive
A0A563BJ13_BACIU	Bacteria	Firmicutes	Bacillus subtilis	140.6	1.4e-37	positive
D4FWB2_BACNB	Bacteria	Firmicutes	Bacillus subtilis subsp. natto (strain BEST195)	140.6	1.5e-37	positive
A0A491F9W9_CLODI	Bacteria	Firmicutes	Clostridioides difficile	140.6	1.5e-37	positive
A0A0D1L9L2_BACIU	Bacteria	Firmicutes	Bacillus subtilis	140.5	1.5e-37	positive
A0A491FQL4_CLODI	Bacteria	Firmicutes	Clostridioides difficile	140.5	1.5e-37	positive
A0A546K3U0_CLODI	Bacteria	Firmicutes	Clostridioides difficile	140.5	1.6e-37	positive
A0A4V4S1S1_BACIU	Bacteria	Firmicutes	Bacillus subtilis	140.4	1.6e-37	positive
I0F3Z1_9BACI	Bacteria	Firmicutes	Bacillus sp. JS	140.4	1.6e-37	positive
A0A2S4FUM2_9BACI	Bacteria	Firmicutes	Bacillus sp. MBGLi97	140.4	1.6e-37	positive
A0A2L0R9B4_9BACI	Bacteria	Firmicutes	Bacillus sp. MBGLi79	140.4	1.6e-37	positive
A0A080UK96_BACAT	Bacteria	Firmicutes	Bacillus atrophaeus	140.4	1.6e-37	positive
A0A0H3E2M9_BACA1	Bacteria	Firmicutes	Bacillus atrophaeus 1942	140.4	1.6e-37	positive
A0A410YRX1_BACIU	Bacteria	Firmicutes	Bacillus subtilis	140.4	1.7e-37	positive
A0A562AVS0_BACIU	Bacteria	Firmicutes	Bacillus subtilis J27	140.4	1.7e-37	positive
A0A562F168_BACIU	Bacteria	Firmicutes	Bacillus subtilis J22	140.4	1.7e-37	positive
A0A199WGZ3_BACIU	Bacteria	Firmicutes	Bacillus subtilis subsp. subtilis	140.4	1.7e-37	positive
A0A542LI98_9BACI	Bacteria	Firmicutes	Bacillus sp. SJZ110	140.4	1.7e-37	positive
A0A063XFD8_BACIU	Bacteria	Firmicutes	Bacillus subtilis	140.4	1.7e-37	positive
L8AJE5_BACIU	Bacteria	Firmicutes	Bacillus subtilis BEST7613	140.4	1.7e-37	positive
A0A0T8PRR4_STREE	Bacteria	Firmicutes	Streptococcus pneumoniae	140.4	1.7e-37	positive
U1ZDA2_9BACI	Bacteria	Firmicutes	Bacillus sp. EGD-AK10	140.4	1.7e-37	positive
A0A2X1X0H7_PAEPO	Bacteria	Firmicutes	Paenibacillus polymyxa	140.4	1.7e-37	positive
A0A562AWP2_BACIU	Bacteria	Firmicutes	Bacillus subtilis J26	140.4	1.7e-37	positive
SP5D_BACSU	Bacteria	Firmicutes	Bacillus subtilis (strain 168)	140.4	1.7e-37	positive
A0A561ZST3_BACIU	Bacteria	Firmicutes	Bacillus subtilis J24	140.4	1.7e-37	positive
A0A1J5XAL6_9BACI	Bacteria	Firmicutes	Bacillus sp. FMQ74	140.4	1.7e-37	positive
A0A410QZU3_9BACI	Bacteria	Firmicutes	Bacillus sp. WR11	140.4	1.7e-37	positive
A0A0M0L288_9BACL	Bacteria	Firmicutes	Jeotgalibacillus marinus	140.4	1.7e-37	positive
A0A0K6LP63_9BACI	Bacteria	Firmicutes	Bacillus intestinalis	140.4	1.7e-37	positive
A0A510VHE7_BACPN	Bacteria	Firmicutes	Bacillus subtilis subsp. spizizenii	140.4	1.7e-37	positive
G4NS41_BACPT	Bacteria	Firmicutes	Bacillus subtilis subsp. spizizenii (strain TU-B-10)	140.4	1.7e-37	positive
A0A0K6KAX1_BACCE	Bacteria	Firmicutes	Bacillus cereus	140.4	1.7e-37	positive
G4EWM9_BACIU	Bacteria	Firmicutes	Bacillus subtilis subsp. subtilis str. SC-8	140.4	1.7e-37	positive
M4KSS1_BACIU	Bacteria	Firmicutes	Bacillus subtilis XF-1	140.4	1.7e-37	positive
A0A449RZN5_CLODI	Bacteria	Firmicutes	Clostridioides difficile	140.3	1.8e-37	positive
A0A546SKJ1_CLODI	Bacteria	Firmicutes	Clostridioides difficile	140.2	1.9e-37	positive
A0A069A6B3_CLODI	Bacteria	Firmicutes	Clostridioides difficile	140.2	1.9e-37	positive
A0A1F2D6H7_9CLOT	Bacteria	Firmicutes	Clostridium sp. HMSC19B10	140.2	1.9e-37	positive
Q18B92_PEPD6	Bacteria	Firmicutes	Peptoclostridium difficile (strain 630)	140.2	1.9e-37	positive
A0A0H3N5P7_PEPDC	Bacteria	Firmicutes	Peptoclostridium difficile (strain CD196)	140.2	1.9e-37	positive
C9YKG6_PEPDR	Bacteria	Firmicutes	Peptoclostridium difficile (strain R20291)	140.2	1.9e-37	positive
A0A1R5GG01_CLODI	Bacteria	Firmicutes	Clostridioides difficile	140.2	1.9e-37	positive
A0A449TFY8_CLODI	Bacteria	Firmicutes	Clostridioides difficile	140.2	2e-37	positive
A0A0N0P0Z4_CLODI	Bacteria	Firmicutes	Clostridioides difficile	140.2	2e-37	positive
D5Q5M3_CLODI	Bacteria	Firmicutes	Clostridioides difficile NAP08	140.2	2e-37	positive
A0A492VTE9_CLODI	Bacteria	Firmicutes	Clostridioides difficile	140.2	2e-37	positive
A0A4U7LDW8_CLODI	Bacteria	Firmicutes	Clostridioides difficile	140.2	2e-37	positive
A0A125V486_CLODI	Bacteria	Firmicutes	Clostridioides difficile ATCC 9689 = DSM 1296	140.2	2e-37	positive
A0A489Y7S1_CLODI	Bacteria	Firmicutes	Clostridioides difficile	140.2	2e-37	positive
A0A450HJH3_CLODI	Bacteria	Firmicutes	Clostridioides difficile	140.2	2e-37	positive
A0A449QWF1_CLODI	Bacteria	Firmicutes	Clostridioides difficile	140.2	2e-37	positive
A0A491DU28_CLODI	Bacteria	Firmicutes	Clostridioides difficile	140.2	2e-37	positive
A0A449PA45_CLODI	Bacteria	Firmicutes	Clostridioides difficile	140.2	2e-37	positive
A0A4R6HR97_BACIU	Bacteria	Firmicutes	Bacillus subtilis	140	2.2e-37	positive
A0A2M8T3X5_9BACI	Bacteria	Firmicutes	Bacillus sp. SN1	140	2.2e-37	positive
A0A446IGK3_PAESO	Bacteria	Firmicutes	Paeniclostridium sordellii 8483	139.6	3e-37	positive
A0A0A1SKJ0_PAESO	Bacteria	Firmicutes	Paeniclostridium sordellii	139.6	3e-37	positive
A0A0A8W5M3_PAESO	Bacteria	Firmicutes	Paeniclostridium sordellii	139.6	3e-37	positive
A0A0C7P7Q9_PAESO	Bacteria	Firmicutes	Paeniclostridium sordellii	139.6	3e-37	positive
A0A1M5MKH2_9FIRM	Bacteria	Firmicutes	Asaccharospora irregularis DSM 2635	139.5	3.1e-37	positive
A0A1Q9FZH9_BACLI	Bacteria	Firmicutes	Bacillus licheniformis	139.3	3.6e-37	positive
A0A3A5I5D9_BACIU	Bacteria	Firmicutes	Bacillus subtilis	139.3	3.6e-37	positive
A0A2L0Q9N2_BACCE	Bacteria	Firmicutes	Bacillus cereus	139.3	3.6e-37	positive
A0A3T1GNE7_CLODI	Bacteria	Firmicutes	Clostridioides difficile	139.3	3.7e-37	positive
T4HXR4_CLODI	Bacteria	Firmicutes	Clostridioides difficile Y384	139.3	3.7e-37	positive
A0A410WH86_BACVA	Bacteria	Firmicutes	Bacillus vallismortis	138.9	4.8e-37	positive
A0A562AJ45_BACIU	Bacteria	Firmicutes	Bacillus subtilis J25	138.7	5.5e-37	positive
A0A561ZHM0_BACIU	Bacteria	Firmicutes	Bacillus subtilis J23	138.7	5.5e-37	positive
E0U4L3_BACPZ	Bacteria	Firmicutes	Bacillus subtilis subsp. spizizenii (strain ATCC 23059 / NRRL B-14472 / W23)	138.7	5.8e-37	positive
A0A4D7FBC2_BACIU	Bacteria	Firmicutes	Bacillus subtilis	138.7	5.8e-37	positive
A0A2X0XQC6_9BACI	Bacteria	Firmicutes	Bacillus tequilensis	138.7	5.8e-37	positive
A0A2S9WLQ7_9BACI	Bacteria	Firmicutes	Bacillus halotolerans	138.7	5.8e-37	positive
A0A3T0L5D6_9BACI	Bacteria	Firmicutes	Bacillus halotolerans	138.6	5.8e-37	positive
A0A2A2VVS6_9BACI	Bacteria	Firmicutes	Bacillus sp. 7705b	138.6	5.8e-37	positive
A0A384I4S0_BACAT	Bacteria	Firmicutes	Bacillus atrophaeus	138.6	6.2e-37	positive
A0A371IWU0_9FIRM	Bacteria	Firmicutes	Romboutsia maritimum	137.8	1.1e-36	positive
T3DGJ2_CLODI	Bacteria	Firmicutes	Clostridioides difficile CD160	136.8	2.1e-36	positive
A0A1G6KX28_9BACI	Bacteria	Firmicutes	Bacillus lonarensis	136.5	2.8e-36	positive
A0A268P4Q1_BACCS	Bacteria	Firmicutes	Bacillus clausii	136	3.8e-36	positive
Q5WFG4_BACSK	Bacteria	Firmicutes	Bacillus clausii (strain KSM-K16)	136	3.8e-36	positive
A0A2X1AT81_BACCI	Bacteria	Firmicutes	Bacillus circulans	136	3.9e-36	positive
A0A268S5V5_BACCS	Bacteria	Firmicutes	Bacillus clausii	135.9	4.3e-36	positive
A0A327RXY5_9BACI	Bacteria	Firmicutes	Bacillus sp. YR335	135.6	5.1e-36	positive
A0A489DTZ8_CLODI	Bacteria	Firmicutes	Clostridioides difficile	135.5	5.8e-36	positive
I3E526_BACMT	Bacteria	Firmicutes	Bacillus methanolicus PB1	135.3	6.4e-36	positive
A0A2N0ZBJ0_9BACI	Bacteria	Firmicutes	Bacillus horneckiae	135	8e-36	positive
R9CHR6_9BACI	Bacteria	Firmicutes	Bacillus nealsonii AAU1	134.8	9.2e-36	positive
A0A268FGB5_BACCI	Bacteria	Firmicutes	Bacillus circulans	134.8	9.5e-36	positive
A0A2X1AEQ5_BACCI	Bacteria	Firmicutes	Bacillus circulans	134.8	9.5e-36	positive
A0A0J1IQG1_BACCI	Bacteria	Firmicutes	Bacillus circulans	134.8	9.6e-36	positive
A0A1U6T9P1_9MYCO	Bacteria	Actinobacteria	Mycobacteroides abscessus subsp. abscessus	134.7	9.8e-36	positive
A0A1B7LM01_9CLOT	Bacteria	Firmicutes	Candidatus Arthromitus sp. SFB-turkey	134.7	1e-35	positive
A0A077J9G6_9BACI	Bacteria	Firmicutes	Bacillus sp. X1(2014)	134.6	1e-35	positive
A0A1C6AJJ9_9CLOT	Bacteria	Firmicutes	uncultured Clostridium sp.	134.3	1.3e-35	positive
A0A4Y6JAU8_BACLI	Bacteria	Firmicutes	Bacillus licheniformis	134.2	1.4e-35	positive
Q65JY5_BACLD	Bacteria	Firmicutes	Bacillus licheniformis (strain ATCC 14580 / DSM 13 / JCM 2505 / NBRC 12200 / NCIMB 9375 / NRRL NRS-1264 / Gibson 46)	134.2	1.4e-35	positive
A0A415J1I9_BACLI	Bacteria	Firmicutes	Bacillus licheniformis	134.2	1.4e-35	positive
T5HTL8_BACLI	Bacteria	Firmicutes	Bacillus licheniformis CG-B52	134.2	1.4e-35	positive
W7L9J4_BACFI	Bacteria	Firmicutes	Bacillus firmus DS1	134.1	1.6e-35	positive
A0A502BJ24_9BACI	Bacteria	Firmicutes	Bacillus sp. D12	134.1	1.6e-35	positive
A0A1B9B0W0_9BACI	Bacteria	Firmicutes	Bacillus sp. FJAT-27986	134.1	1.6e-35	positive
A0A4R8GPK1_9BACI	Bacteria	Firmicutes	Bacillus oceanisediminis	134.1	1.6e-35	positive
A0A366K1G3_BACFI	Bacteria	Firmicutes	Bacillus firmus	134.1	1.6e-35	positive
A0A0J5VHB1_BACFI	Bacteria	Firmicutes	Bacillus firmus	134	1.6e-35	positive
A0A380XK68_BACFI	Bacteria	Firmicutes	Bacillus firmus	134	1.6e-35	positive
A0A1L3MSM8_9BACI	Bacteria	Firmicutes	Bacillus weihaiensis	134	1.7e-35	positive
A0A0Q3VHD2_9BACI	Bacteria	Firmicutes	Bacillus solani	133.7	2e-35	positive
A0A0M0X7A2_9BACI	Bacteria	Firmicutes	Bacillus sp. FJAT-21945	133.7	2e-35	positive
A0A0U2WFU3_9BACL	Bacteria	Firmicutes	Paenibacillus sp. 32O-W	133.7	2.1e-35	positive
A0A0D7XD65_BACAM	Bacteria	Firmicutes	Bacillus amyloliquefaciens	133.6	2.2e-35	positive
A0A4R1B4Q3_9BACI	Bacteria	Firmicutes	Bacillus praedii	133.4	2.6e-35	positive
M5PE79_9BACI	Bacteria	Firmicutes	Bacillus sonorensis L12	133.3	2.7e-35	positive
A0A1C3SCH2_9BACI	Bacteria	Firmicutes	Bacillus glycinifermentans	133.3	2.8e-35	positive
A0A4S4C760_9BACI	Bacteria	Firmicutes	Bacillus sp. DSL-17	133.1	3.1e-35	positive
A0A2S4FRI8_9BACI	Bacteria	Firmicutes	Bacillus sp. MBGLi97	133.1	3.1e-35	positive
A0A447SF06_BACLI	Bacteria	Firmicutes	Bacillus licheniformis	133.1	3.1e-35	positive
A0A3A9DIE1_9BACI	Bacteria	Firmicutes	Bacillus aerius	133.1	3.1e-35	positive
A0A1Q8GH04_9BACI	Bacteria	Firmicutes	Bacillus paralicheniformis	133.1	3.1e-35	positive
W7RP64_9BACI	Bacteria	Firmicutes	Bacillus haynesii	133.1	3.1e-35	positive
A0A2V2HNA9_9BACI	Bacteria	Firmicutes	Bacillus sp. SUBG0010	133.1	3.1e-35	positive
I3DZ11_BACMM	Bacteria	Firmicutes	Bacillus methanolicus (strain MGA3 / ATCC 53907)	133.1	3.1e-35	positive
A0A2N5H163_9BACI	Bacteria	Firmicutes	Bacillus sp. T33-2	133.1	3.3e-35	positive
E5WDA5_9BACI	Bacteria	Firmicutes	Bacillus sp. 2_A_57_CT2	133	3.5e-35	positive
A0A1S1YB40_9BACI	Bacteria	Firmicutes	Bacillus oceanisediminis	133	3.5e-35	positive
A0A160M9E4_9BACI	Bacteria	Firmicutes	Bacillus oceanisediminis 2691	133	3.5e-35	positive
Q46301_CLOPF	Bacteria	Firmicutes	Clostridium perfringens	132.9	3.7e-35	positive
A0A2W1LHE0_9BACL	Bacteria	Firmicutes	Paenibacillus sp. SMB1	132.7	4.2e-35	positive
A0A371J722_9FIRM	Bacteria	Firmicutes	Romboutsia weinsteinii	132.7	4.3e-35	positive
A0A268EAE9_9BACI	Bacteria	Firmicutes	Bacillus sp. 7586-K	132.6	4.4e-35	positive
A0A161KT28_CLODI	Bacteria	Firmicutes	Clostridioides difficile	132.5	4.9e-35	positive
A0A268IAR6_9BACI	Bacteria	Firmicutes	Bacillus sp. 7504-2	132.5	5e-35	positive
A0A542GU90_9BACI	Bacteria	Firmicutes	Microbacterium sp. SLBN-1	132.4	5.2e-35	positive
A0A2N0YY07_9BACI	Bacteria	Firmicutes	Bacillus nealsonii	132.4	5.2e-35	positive
A0A0B0DBS5_9BACI	Bacteria	Firmicutes	Halobacillus sp. BBL2006	132.4	5.3e-35	positive
A0A0J5Y5S8_9BACI	Bacteria	Firmicutes	Bacillus marisflavi	132.4	5.4e-35	positive
A0A0M0GT94_9BACI	Bacteria	Firmicutes	Bacillus marisflavi	132.4	5.4e-35	positive
A0A3T0HWD7_9BACI	Bacteria	Firmicutes	Bacillus mesonae	132.3	5.7e-35	positive
A0A0Q6L6X9_9BACI	Bacteria	Firmicutes	Bacillus sp. Leaf406	132.3	5.7e-35	positive
A0A401I2L1_9BACL	Bacteria	Firmicutes	Paenibacillus sp. 598K	132.3	5.8e-35	positive
A0A0J6EEV0_9BACI	Bacteria	Firmicutes	Bacillus glycinifermentans	132.2	6e-35	positive
A0A4R2AQI3_9BACI	Bacteria	Firmicutes	Bacillus sp. BK006	132.2	6.2e-35	positive
A0A2A8VT15_BACME	Bacteria	Firmicutes	Bacillus megaterium	132.2	6.2e-35	positive
A0A417YQW5_9BACI	Bacteria	Firmicutes	Bacillus notoginsengisoli	132.1	6.3e-35	positive
A0A3A9K7D0_9BACI	Bacteria	Firmicutes	Salipaludibacillus neizhouensis	132	6.8e-35	positive
A0A3S0IF22_9BACI	Bacteria	Firmicutes	Bacillus sp. XXST-01	131.8	7.8e-35	positive
A0A0D5NN59_9BACL	Bacteria	Firmicutes	Paenibacillus beijingensis	131.8	7.9e-35	positive
A0A1G9QGF7_9FIRM	Bacteria	Firmicutes	Romboutsia lituseburensis DSM 797	131.6	9.4e-35	positive
A0A4U1D7K2_9BACI	Bacteria	Firmicutes	Bacillus kyonggiensis	131.6	9.5e-35	positive
A0A098EZA0_9BACI	Bacteria	Firmicutes	Bacillus sp. B-jedd	131.4	1.1e-34	positive
A0A3G6UX53_9BACI	Bacteria	Firmicutes	Bacillus sp. FJAT-42376	131.3	1.1e-34	positive
A0A2X4Z842_BACLE	Bacteria	Firmicutes	Bacillus lentus	131.3	1.2e-34	positive
A0A0L1M2P5_BACME	Bacteria	Firmicutes	Bacillus megaterium	131.2	1.3e-34	positive
A0A3N6BSR5_9BACI	Bacteria	Firmicutes	Bacillus endophyticus	131.2	1.3e-34	positive
A0A329EM40_9BACI	Bacteria	Firmicutes	Bacillus endophyticus	131.2	1.3e-34	positive
A0A1X7D4A1_9BACI	Bacteria	Firmicutes	Bacillus filamentosus	131.2	1.3e-34	positive
A0A0M5JE80_9BACI	Bacteria	Firmicutes	Bacillus sp. FJAT-18017	131.1	1.3e-34	positive
A0A150LSD5_9BACI	Bacteria	Firmicutes	Anoxybacillus flavithermus	131.1	1.4e-34	positive
A0A178TXS1_PARTM	Bacteria	Firmicutes	Parageobacillus thermoglucosidasius	131.1	1.4e-34	positive
A0A401XW75_PARTM	Bacteria	Firmicutes	Parageobacillus thermoglucosidasius	131.1	1.4e-34	positive
A0A0F6BPX6_GEOS0	Bacteria	Firmicutes	Geobacillus sp. Y4.1MC1	131.1	1.4e-34	positive
A0A369WJN5_PARTM	Bacteria	Firmicutes	Parageobacillus thermoglucosidasius	131.1	1.4e-34	positive
A0A4R2BIF1_9BACI	Bacteria	Firmicutes	Bacillus foraminis	131	1.4e-34	positive
A0A2A8VD24_9BACI	Bacteria	Firmicutes	Bacillus sp. AFS015802	131	1.4e-34	positive
A0A1B9ANU8_9BACI	Bacteria	Firmicutes	Bacillus sp. FJAT-27225	130.9	1.5e-34	positive
D5DQX5_BACMQ	Bacteria	Firmicutes	Bacillus megaterium (strain ATCC 12872 / QMB1551)	130.9	1.5e-34	positive
A0A0Q6H573_9BACI	Bacteria	Firmicutes	Bacillus sp. Leaf75	130.9	1.5e-34	positive
A0A2B0ASD3_BACME	Bacteria	Firmicutes	Bacillus megaterium	130.9	1.5e-34	positive
A0A369C128_9BACI	Bacteria	Firmicutes	Bacillus sp. AG236	130.9	1.5e-34	positive
A0A0Q9VCF5_9BACI	Bacteria	Firmicutes	Bacillus sp. Soil531	130.9	1.5e-34	positive
A0A0J6Q1I7_9BACI	Bacteria	Firmicutes	Bacillus aryabhattai	130.9	1.5e-34	positive
A0A1G6L1V6_9BACI	Bacteria	Firmicutes	Bacillus aryabhattai B8W22	130.9	1.5e-34	positive
A0A0Q9G9X0_9BACI	Bacteria	Firmicutes	Bacillus sp. Root147	130.9	1.5e-34	positive
A0A371T6M5_9BACI	Bacteria	Firmicutes	Bacillus sp. ALD	130.9	1.5e-34	positive
D5DJT9_BACMD	Bacteria	Firmicutes	Bacillus megaterium (strain DSM 319)	130.9	1.5e-34	positive
A0A386QGM6_BACME	Bacteria	Firmicutes	Bacillus megaterium NCT-2	130.9	1.5e-34	positive
A0A0M0WQP4_9BACI	Bacteria	Firmicutes	Bacillus sp. FJAT-21351	130.9	1.5e-34	positive
A0A0Q9HPE9_9BACI	Bacteria	Firmicutes	Bacillus sp. Root239	130.9	1.5e-34	positive
A0A109G845_BACME	Bacteria	Firmicutes	Bacillus megaterium	130.9	1.5e-34	positive
A0A2S1EVT9_BACME	Bacteria	Firmicutes	Bacillus megaterium	130.9	1.5e-34	positive
A0A3D8WYV3_BACME	Bacteria	Firmicutes	Bacillus megaterium	130.9	1.5e-34	positive
A0A2B9RZ74_BACME	Bacteria	Firmicutes	Bacillus megaterium	130.9	1.5e-34	positive
A0A0B6ANL7_BACMB	Bacteria	Firmicutes	Bacillus megaterium (strain ATCC 14581 / DSM 32 / JCM 2506 / NBRC 15308 / NCIMB 9376 / NCTC 10342 / VKM B-512)	130.9	1.5e-34	positive
A0A4S5CDP6_BACME	Bacteria	Firmicutes	Bacillus megaterium	130.9	1.5e-34	positive
A0A2B9K4G8_BACME	Bacteria	Firmicutes	Bacillus megaterium	130.9	1.5e-34	positive
A0A1Q8V065_BACME	Bacteria	Firmicutes	Bacillus megaterium	130.9	1.5e-34	positive
A0A366EWY4_9BACI	Bacteria	Firmicutes	Bacillus aquimaris	130.9	1.6e-34	positive
A0A4S4BLE2_9BACL	Bacteria	Firmicutes	Cohnella sp. CC-MHH1044	130.8	1.6e-34	positive
A0A429XCY2_9BACI	Bacteria	Firmicutes	Bacillus terrae	130.8	1.6e-34	positive
A0A1R1RZ03_9BACI	Bacteria	Firmicutes	Bacillus swezeyi	130.8	1.6e-34	positive
A0A2N6RJM6_9BACI	Bacteria	Firmicutes	Bacillus sp. UMB0899	130.8	1.7e-34	positive
A0A179SUN9_9BACI	Bacteria	Firmicutes	Bacillus litoralis	130.7	1.7e-34	positive
A0A176J1Z3_9BACI	Bacteria	Firmicutes	Bacillus sp. SJS	130.5	2e-34	positive
A0A398BCS1_9BACI	Bacteria	Firmicutes	Bacillus zeae	130.5	2e-34	positive
A0A553ZY03_9BACI	Bacteria	Firmicutes	Bacillus sp. P16(2019)	130.4	2.1e-34	positive
A0A1C5MSS2_9CLOT	Bacteria	Firmicutes	uncultured Clostridium sp.	130.4	2.1e-34	positive
A0A150F9S9_9BACI	Bacteria	Firmicutes	Bacillus nakamurai	130.4	2.1e-34	positive
A0A2C1K8V2_9BACI	Bacteria	Firmicutes	Bacillus sp. AFS040349	130.4	2.2e-34	positive
A0A4R5W1I4_9BACI	Bacteria	Firmicutes	Bacillus sp. WN066	130.4	2.2e-34	positive
A0A1U6JB98_9BACI	Bacteria	Firmicutes	Bacillus sp. V-88	130.3	2.3e-34	positive
A0A075JUW9_9BACI	Bacteria	Firmicutes	Virgibacillus sp. SK37	130.3	2.3e-34	positive
A0A0P6W151_9BACI	Bacteria	Firmicutes	Bacillus vietnamensis	130.3	2.4e-34	positive
A0A231RVL8_9BACI	Bacteria	Firmicutes	Bacillus sp. DSM 27956	130.3	2.4e-34	positive
A0A073KEZ9_9BACI	Bacteria	Firmicutes	Bacillus gaemokensis	130.3	2.4e-34	positive
A0A2A9BY51_9BACI	Bacteria	Firmicutes	Bacillus sp. es.034	130.2	2.5e-34	positive
A0A235B4S2_9BACL	Bacteria	Firmicutes	Paludifilum halophilum	130.2	2.5e-34	positive
A0A1V1I3A9_9FIRM	Bacteria	Firmicutes	Romboutsia ilealis	130.2	2.5e-34	positive
A0A2T4ZBJ8_9BACL	Bacteria	Firmicutes	Desmospora activa DSM 45169	130.2	2.5e-34	positive
A0A0U1NRD3_9BACI	Bacteria	Firmicutes	Bacillus sp. LF1	130.2	2.6e-34	positive
A0A3L7K0E7_9BACI	Bacteria	Firmicutes	Falsibacillus sp. GY 10110	130.1	2.7e-34	positive
A0A1G6HT31_9BACL	Bacteria	Firmicutes	Melghirimyces thermohalophilus	130.1	2.8e-34	positive
A0A3T0KP53_9BACI	Bacteria	Firmicutes	Bacillus asahii	130	2.8e-34	positive
A0A268IXT1_9BACI	Bacteria	Firmicutes	Bacillus sp. 7894-2	130	2.8e-34	positive
A0A4Y8IRS2_9BACI	Bacteria	Firmicutes	Filobacillus milosensis	130	3e-34	positive
A0A1R1ETC9_9BACL	Bacteria	Firmicutes	Paenibacillus sp. FSL R5-0490	130	3e-34	positive
A0A4R2XKN8_9BACI	Bacteria	Firmicutes	Bacillus sp. OK085	130	3e-34	positive
A0A2B2CCD9_9BACI	Bacteria	Firmicutes	Bacillus sp. AFS073361	130	3e-34	positive
A0A1H8DX35_9BACL	Bacteria	Firmicutes	Paenibacillus sp. OV219	129.9	3.1e-34	positive
A0A3S9AD89_9BACL	Bacteria	Firmicutes	Paenibacillus sp. 18JY67-1	129.9	3.2e-34	positive
A0A443IQB6_9BACI	Bacteria	Firmicutes	Bacillus fortis	129.8	3.3e-34	positive
A0A150L829_9BACI	Bacteria	Firmicutes	Bacillus sporothermodurans	129.8	3.4e-34	positive
A0A4R3DMR4_9BACL	Bacteria	Firmicutes	Paenibacillus sp. BK736	129.8	3.4e-34	positive
A0A3D9SDR1_9BACL	Bacteria	Firmicutes	Paenibacillus taihuensis	129.7	3.5e-34	positive
W1SIY2_9BACI	Bacteria	Firmicutes	Bacillus vireti LMG 21834	129.7	3.5e-34	positive
A0A398BIR0_9BACI	Bacteria	Firmicutes	Bacillus asahii	129.7	3.5e-34	positive
A0A2S7MYT4_9BACI	Bacteria	Firmicutes	Bacillaceae bacterium EAG3	129.7	3.5e-34	positive
W4QAR3_9BACI	Bacteria	Firmicutes	Bacillus hemicellulosilyticus JCM 9152	129.7	3.5e-34	positive
A0A562QHW4_9BACI	Bacteria	Firmicutes	Bacillus nanhaiisediminis	129.7	3.6e-34	positive
A0A2T6B578_9BACL	Bacteria	Firmicutes	Melghirimyces profundicolus	129.7	3.6e-34	positive
C6D560_PAESJ	Bacteria	Firmicutes	Paenibacillus sp. (strain JDR-2)	129.7	3.7e-34	positive
A0A1G9X192_9BACL	Bacteria	Firmicutes	Paenibacillus sp. yr247	129.6	3.8e-34	positive
A0A0K9GSV8_9BACI	Bacteria	Firmicutes	Bacillus loiseleuriae	129.6	3.8e-34	positive
A0A0M2PMB2_9BACI	Bacteria	Firmicutes	Bacillus sp. SA1-12	129.6	3.8e-34	positive
A0A2N5HLT0_9BACI	Bacteria	Firmicutes	Bacillus cucumis	129.6	3.9e-34	positive
A0A561DZX5_9BACI	Bacteria	Firmicutes	Bacillus bataviensis	129.6	4e-34	positive
A0A3D9IVR7_9BACL	Bacteria	Firmicutes	Cohnella lupini	129.5	4e-34	positive
A0A1Y6F5D6_9BACI	Bacteria	Firmicutes	Bacillus sp. OV166	129.5	4e-34	positive
A0A2C2VBT4_9BACI	Bacteria	Firmicutes	Bacillus sp. AFS031507	129.5	4e-34	positive
K6DJF3_BACAZ	Bacteria	Firmicutes	Bacillus azotoformans LMG 9581	129.5	4.1e-34	positive
A0A2B1SHP2_9BACI	Bacteria	Firmicutes	Bacillus sp. AFS076308	129.5	4.1e-34	positive
A0A2C1YU66_9BACI	Bacteria	Firmicutes	Bacillus sp. AFS037270	129.5	4.1e-34	positive
A0A072NLU3_BACAZ	Bacteria	Firmicutes	Bacillus azotoformans MEV2011	129.5	4.1e-34	positive
A0A1I1TRP6_9BACL	Bacteria	Firmicutes	Paenibacillus catalpae	129.5	4.1e-34	positive
A0A1H0PQS4_HALAD	Bacteria	Firmicutes	Halobacillus aidingensis	129.5	4.2e-34	positive
A0A3D8VIE7_9BACI	Bacteria	Firmicutes	Halobacillus trueperi	129.5	4.2e-34	positive
A0A553SP97_BACCI	Bacteria	Firmicutes	Bacillus circulans	129.5	4.2e-34	positive
A0A3S2TZ73_9BACI	Bacteria	Firmicutes	Bacillus sp. M5HDSG1-1	129.5	4.2e-34	positive
A0A090IXX2_9BACI	Bacteria	Firmicutes	Bacillus thermoamylovorans	129.5	4.3e-34	positive
A0A0D0G461_9BACI	Bacteria	Firmicutes	Bacillus thermoamylovorans	129.5	4.3e-34	positive
A0A2N5G9R7_9BACI	Bacteria	Firmicutes	Bacillus sp. V3-13	129.4	4.3e-34	positive
A0A4R1ZX43_9BACL	Bacteria	Firmicutes	Paenibacillus sp. BK033	129.4	4.4e-34	positive
A0A1H4H6N5_9BACI	Bacteria	Firmicutes	Thalassobacillus cyri	129.4	4.4e-34	positive
A0A3E0J1I7_9BACI	Bacteria	Firmicutes	Halobacillus trueperi	129.4	4.5e-34	positive
A0A0M0ET83_9BACI	Bacteria	Firmicutes	Bacillus butanolivorans	129.4	4.5e-34	positive
A0A2A7WIW5_9BACI	Bacteria	Firmicutes	Bacillus butanolivorans	129.4	4.5e-34	positive
A0A0Q6HT00_9BACI	Bacteria	Firmicutes	Bacillus sp. Leaf13	129.4	4.5e-34	positive
A0A0Q9W7S4_9BACI	Bacteria	Firmicutes	Bacillus sp. Soil768D1	129.4	4.5e-34	positive
A0A1W5ZW91_9BACI	Bacteria	Firmicutes	Halobacillus mangrovi	129.4	4.6e-34	positive
A0A511WWI9_9BACI	Bacteria	Firmicutes	Halobacillus faecis	129.4	4.6e-34	positive
W7Z9B4_9BACI	Bacteria	Firmicutes	Bacillus sp. JCM 19046	129.4	4.6e-34	positive
W7Z5X2_9BACI	Bacteria	Firmicutes	Bacillus sp. JCM 19045	129.4	4.6e-34	positive
A0A0Q9K0C0_9BACL	Bacteria	Firmicutes	Paenibacillus sp. Soil522	129.3	4.7e-34	positive
A0A1B8WJ45_9BACI	Bacteria	Firmicutes	Bacillus sp. FJAT-26390	129.3	4.9e-34	positive
A0A0V8HIE3_9BACI	Bacteria	Firmicutes	Bacillus enclensis	129.3	4.9e-34	positive
A0A3M7U0E3_9BACI	Bacteria	Firmicutes	Bacillus sp. KQ-3	129.3	5e-34	positive
A0A385NMD3_9BACI	Bacteria	Firmicutes	Bacillus sp. Y1	129.2	5e-34	positive
A0A1M9LD93_9MYCO	Bacteria	Actinobacteria	Mycobacteroides abscessus subsp. abscessus	129.2	5e-34	positive
A0A2A8S0T4_BACCE	Bacteria	Firmicutes	Bacillus cereus	129.2	5.1e-34	positive
C2WB50_BACCE	Bacteria	Firmicutes	Bacillus cereus Rock3-44	129.2	5.1e-34	positive
A0A2B0MHL7_BACCE	Bacteria	Firmicutes	Bacillus cereus	129.2	5.1e-34	positive
A0A1H0REX5_9BACI	Bacteria	Firmicutes	Bacillus salsus	129.2	5.2e-34	positive
A0A0Q9N2S3_9BACL	Bacteria	Firmicutes	Paenibacillus sp. Soil750	129.2	5.2e-34	positive
A0A1I2AAX2_9BACI	Bacteria	Firmicutes	Alteribacillus iranensis	129.2	5.3e-34	positive
A0A1J0H2I7_VIRHA	Bacteria	Firmicutes	Virgibacillus halodenitrificans	129.2	5.3e-34	positive
A0A3A1R430_9BACI	Bacteria	Firmicutes	Bacillus salacetis	129.2	5.3e-34	positive
A0A2A8SL38_9BACI	Bacteria	Firmicutes	Bacillus sp. AFS018417	129.1	5.4e-34	positive
A0A513RFH7_9BACI	Bacteria	Firmicutes	Bacillus sp. S3	129.1	5.5e-34	positive
A0A1T2XF32_9BACL	Bacteria	Firmicutes	Paenibacillus selenitireducens	129.1	5.8e-34	positive
A0A133MS30_CLOPF	Bacteria	Firmicutes	Clostridium perfringens	129	5.8e-34	positive
A0A381IP23_CLOPF	Bacteria	Firmicutes	Clostridium perfringens	129	6e-34	positive
Q0SVJ4_CLOPS	Bacteria	Firmicutes	Clostridium perfringens (strain SM101 / Type A)	129	6.1e-34	positive
G9QMH3_9BACI	Bacteria	Firmicutes	Bacillus smithii 7_3_47FAA	129	6.1e-34	positive
A0A0H4P2U5_9BACI	Bacteria	Firmicutes	Bacillus smithii	129	6.1e-34	positive
A0A433L2J3_CLOPF	Bacteria	Firmicutes	Clostridium perfringens	128.9	6.2e-34	positive
A0A317TIK2_CLOPF	Bacteria	Firmicutes	Clostridium perfringens	128.9	6.3e-34	positive
A0A0H2YTH2_CLOP1	Bacteria	Firmicutes	Clostridium perfringens (strain ATCC 13124 / DSM 756 / JCM 1290 / NCIMB 6125 / NCTC 8237 / Type A)	128.9	6.4e-34	positive
A0A542QCF2_9BACI	Bacteria	Firmicutes	Bacillus sp. SLBN-174	128.9	6.4e-34	positive
A0A1C4B1E9_9BACI	Bacteria	Firmicutes	Bacillus sp. nio-1130	128.9	6.4e-34	positive
A0A2Z3TV06_CLOPF	Bacteria	Firmicutes	Clostridium perfringens	128.9	6.4e-34	positive
B1R7G1_CLOPF	Bacteria	Firmicutes	Clostridium perfringens B str. ATCC 3626	128.9	6.4e-34	positive
B1BWM2_CLOPF	Bacteria	Firmicutes	Clostridium perfringens E str. JGS1987	128.9	6.4e-34	positive
A0A2X2WT48_CLOPF	Bacteria	Firmicutes	Clostridium perfringens	128.9	6.4e-34	positive
A0A501UGX1_CLOPF	Bacteria	Firmicutes	Clostridium perfringens	128.9	6.4e-34	positive
Q8XMX4_CLOPE	Bacteria	Firmicutes	Clostridium perfringens (strain 13 / Type A)	128.9	6.5e-34	positive
A0A1G9PZ48_9BACI	Bacteria	Firmicutes	Bacillus sp. OK048	128.9	6.5e-34	positive
A6CN54_9BACI	Bacteria	Firmicutes	Bacillus sp. SG-1	128.9	6.5e-34	positive
A0A559J356_9BACL	Bacteria	Firmicutes	Paenibacillus sp. N4	128.9	6.5e-34	positive
A0A4U9P5B2_CLOPF	Bacteria	Firmicutes	Clostridium perfringens	128.9	6.5e-34	positive
A0A4U9X2P6_CLOPF	Bacteria	Firmicutes	Clostridium perfringens	128.9	6.5e-34	positive
A0A336QAR8_CLOPF	Bacteria	Firmicutes	Clostridium perfringens	128.9	6.5e-34	positive
B1V6N8_CLOPF	Bacteria	Firmicutes	Clostridium perfringens D str. JGS1721	128.9	6.5e-34	positive
A0A127EFN5_CLOPF	Bacteria	Firmicutes	Clostridium perfringens	128.9	6.5e-34	positive
A0A2X3BW13_CLOPF	Bacteria	Firmicutes	Clostridium perfringens	128.9	6.5e-34	positive
I0JM49_HALH3	Bacteria	Firmicutes	Halobacillus halophilus (strain ATCC 35676 / DSM 2266 / JCM 20832 / NBRC 102448/ NCIMB 2269)	128.9	6.6e-34	positive
A0A268K9I7_9BACI	Bacteria	Firmicutes	Bacillus sp. 7884-1	128.8	6.9e-34	positive
A0A4R5ZTJ5_9NOCA	Bacteria	Actinobacteria	Rhodococcus qingshengii	128.8	6.9e-34	positive
W7ZZN5_9BACI	Bacteria	Firmicutes	Bacillus sp. JCM 19047	128.8	6.9e-34	positive
A0A328U5F7_9BACL	Bacteria	Firmicutes	Paenibacillus montanisoli	128.8	7e-34	positive
N4WDI0_9BACI	Bacteria	Firmicutes	Gracilibacillus halophilus YIM-C55.5	128.8	7.1e-34	positive
A0A2C3KPY9_9BACI	Bacteria	Firmicutes	Bacillus pseudomycoides	128.7	7.2e-34	positive
A0A0C2S0Q7_9BACL	Bacteria	Firmicutes	Jeotgalibacillus campisalis	128.7	7.3e-34	positive
A0A2G8IZA2_BACPU	Bacteria	Firmicutes	Bacillus pumilus	128.7	7.4e-34	positive
A0A3N9PXV0_9BACI	Bacteria	Firmicutes	Bacillus sp. C1-1	128.7	7.5e-34	positive
A0A060M304_9BACI	Bacteria	Firmicutes	Bacillus lehensis G1	128.7	7.5e-34	positive
A0A4Y7WQD5_9BACI	Bacteria	Firmicutes	Bacillus lehensis	128.7	7.5e-34	positive
A0A1I2MYT3_9BACI	Bacteria	Firmicutes	Halobacillus alkaliphilus	128.7	7.5e-34	positive
A0A4Q0VPF3_9BACI	Bacteria	Firmicutes	Bacillaceae bacterium B16-10	128.7	7.7e-34	positive
A0A3C1I5S4_9BACI	Bacteria	Firmicutes	Ornithinibacillus sp.	128.6	7.8e-34	positive
A0A2V4X304_9BACL	Bacteria	Firmicutes	Paenibacillus sp. OV191	128.6	7.8e-34	positive
A0A1Y0CME6_9BACI	Bacteria	Firmicutes	Bacillus horikoshii	128.6	7.9e-34	positive
A0A1S2M7B6_9BACI	Bacteria	Firmicutes	Anaerobacillus isosaccharinicus	128.6	8e-34	positive
A0A024P2D0_9BACI	Bacteria	Firmicutes	Halobacillus karajensis	128.6	8e-34	positive
A0A1I3JKF3_9BACL	Bacteria	Firmicutes	Paenibacillus sp. UNC496MF	128.6	8.1e-34	positive
A0A1C1A902_9BACL	Bacteria	Firmicutes	Paenibacillus pectinilyticus	128.6	8.1e-34	positive
A0A2A8IGT2_9BACI	Bacteria	Firmicutes	Bacillus sp. AFS006103	128.6	8.1e-34	positive
A0A3D8GVI0_9BACI	Bacteria	Firmicutes	Bacillus sp. YLB-04	128.6	8.2e-34	positive
A0A2V2ZSY4_9BACI	Bacteria	Firmicutes	Bacillus oceanisediminis	128.6	8.2e-34	positive
W4RS01_9BACI	Bacteria	Firmicutes	Bacillus boroniphilus JCM 21738	128.6	8.2e-34	positive
V6T2K3_9BACI	Bacteria	Firmicutes	Bacillus sp. 17376	128.6	8.2e-34	positive
A0A0Q9SXW4_9BACL	Bacteria	Firmicutes	Paenibacillus sp. Soil787	128.6	8.2e-34	positive
A0A0Q9LPE0_9BACL	Bacteria	Firmicutes	Paenibacillus sp. Soil724D2	128.5	8.4e-34	positive
A0A0Q7JX93_9BACL	Bacteria	Firmicutes	Paenibacillus sp. Root444D2	128.5	8.4e-34	positive
A0A4V3B144_9BACL	Bacteria	Firmicutes	Jeotgalibacillus sp. S-D1	128.5	8.7e-34	positive
A0A1A6I9S0_BACPU	Bacteria	Firmicutes	Bacillus pumilus	128.5	8.8e-34	positive
A8FCX6_BACP2	Bacteria	Firmicutes	Bacillus pumilus (strain SAFR-032)	128.5	8.8e-34	positive
A0A172TJY4_9BACL	Bacteria	Firmicutes	Paenibacillus swuensis	128.5	8.8e-34	positive
A0A429Y2C3_9BACI	Bacteria	Firmicutes	Bacillus sp. 3-2-2	128.5	8.8e-34	positive
A0A0M0GI75_SPOGL	Bacteria	Firmicutes	Sporosarcina globispora	128.4	9e-34	positive
A0A2S5GGH9_9BACL	Bacteria	Firmicutes	Jeotgalibacillus proteolyticus	128.4	9.1e-34	positive
A0A381J7J6_9CLOT	Bacteria	Firmicutes	Clostridium putrefaciens	128.4	9.1e-34	positive
A0A0Q9XYP5_9BACI	Bacteria	Firmicutes	Bacillus galactosidilyticus	128.4	9.1e-34	positive
A0A3S4S9K0_9BACI	Bacteria	Firmicutes	Bacillus freudenreichii	128.4	9.1e-34	positive
A0A1R1ABR5_9BACL	Bacteria	Firmicutes	Paenibacillus sp. FSL A5-0031	128.4	9.2e-34	positive
A0A1S2R647_9BACI	Bacteria	Firmicutes	Bacillus sp. MUM 116	128.4	9.2e-34	positive
N9WGD3_9CLOT	Bacteria	Firmicutes	Clostridium thermobutyricum	128.4	9.2e-34	positive
A0A0Q9XZI0_9BACI	Bacteria	Firmicutes	Virgibacillus soli	128.4	9.3e-34	positive
A0A3D0E5D3_9BACI	Bacteria	Firmicutes	Bacillus bacterium	128.4	9.3e-34	positive
W4PWS3_9BACI	Bacteria	Firmicutes	Bacillus wakoensis JCM 9140	128.4	9.3e-34	positive
A0A177ZJJ0_9BACI	Bacteria	Firmicutes	Bacillus galactosidilyticus	128.4	9.3e-34	positive
A0A562JVP8_9BACI	Bacteria	Firmicutes	Bacillus oceanisediminis	128.4	9.5e-34	positive
A0A267TQW3_9BACI	Bacteria	Firmicutes	Bacillus hisashii	128.4	9.5e-34	positive
A0A2U8EB09_9BACI	Bacteria	Firmicutes	Bacillus thermoamylovorans	128.4	9.5e-34	positive
D9TJ31_CALOO	Bacteria	Firmicutes	Caldicellulosiruptor obsidiansis (strain ATCC BAA-2073 / strain OB47)	128.3	9.6e-34	positive
A0A0C2UQ13_9BACL	Bacteria	Firmicutes	Cohnella kolymensis	128.3	9.6e-34	positive
A0A1I6PVF9_9BACI	Bacteria	Firmicutes	Bacillus sp. 103mf	128.3	9.8e-34	positive
A0A1I3VGD4_HALDA	Bacteria	Firmicutes	Halobacillus dabanensis	128.3	9.9e-34	positive
A0A2A7G6R1_9BACI	Bacteria	Firmicutes	Bacillus pseudomycoides	128.3	1e-33	positive
W4QPL1_BACA3	Bacteria	Firmicutes	Bacillus akibai (strain ATCC 43226 / DSM 21942 / JCM 9157 / 1139)	128.3	1e-33	positive
A0A430J9M9_9BACL	Bacteria	Firmicutes	Paenibacillus whitsoniae	128.3	1e-33	positive
A0A2B6K0D7_9BACI	Bacteria	Firmicutes	Bacillus pseudomycoides	128.3	1e-33	positive
A0A1I6T7A5_9BACL	Bacteria	Firmicutes	Paenibacillus sp. BC26	128.3	1e-33	positive
A0A2C4FUL0_9BACI	Bacteria	Firmicutes	Bacillus pseudomycoides	128.3	1e-33	positive
A0A2B5X6J0_9BACI	Bacteria	Firmicutes	Bacillus pseudomycoides	128.2	1e-33	positive
A0A2A7H9Q2_9BACI	Bacteria	Firmicutes	Bacillus sp. AFS098217	128.2	1e-33	positive
A0A2H3PXX2_9BACI	Bacteria	Firmicutes	Bacillus sp. AFS019443	128.2	1e-33	positive
A0A2A7KC81_9BACI	Bacteria	Firmicutes	Bacillus pseudomycoides	128.2	1e-33	positive
A0A4V7TMN3_BACAM	Bacteria	Firmicutes	Bacillus amyloliquefaciens	128.2	1e-33	positive
R8NW00_BACCE	Bacteria	Firmicutes	Bacillus cereus VD136	128.2	1e-33	positive
R8T843_BACCE	Bacteria	Firmicutes	Bacillus cereus VDM021	128.2	1e-33	positive
A0A1S8GDH0_BACMY	Bacteria	Firmicutes	Bacillus mycoides	128.2	1e-33	positive
A0A1Y3MNM6_9BACI	Bacteria	Firmicutes	Bacillus pseudomycoides	128.2	1e-33	positive
R8Q6X2_BACCE	Bacteria	Firmicutes	Bacillus cereus VDM006	128.2	1e-33	positive
C3BP19_9BACI	Bacteria	Firmicutes	Bacillus pseudomycoides DSM 12442	128.2	1e-33	positive
A0A2A8B8S4_9BACI	Bacteria	Firmicutes	Bacillus pseudomycoides	128.2	1e-33	positive
C3APM0_9BACI	Bacteria	Firmicutes	Bacillus pseudomycoides	128.2	1e-33	positive
A0A2S1ACI5_9BACI	Bacteria	Firmicutes	Bacillus cytotoxicus	128.2	1e-33	positive
A7GRP1_BACCN	Bacteria	Firmicutes	Bacillus cytotoxicus (strain DSM 22905 / CIP 110041 / 391-98 / NVH 391-98)	128.2	1e-33	positive
A0A127EKD7_CLOPF	Bacteria	Firmicutes	Clostridium perfringens	128.2	1.1e-33	positive
A0A1V4H8P3_9BACL	Bacteria	Firmicutes	Paenibacillus ferrarius	128.2	1.1e-33	positive
A0A3S0YWZ0_9BACL	Bacteria	Firmicutes	Cohnella sp. AR92	128.2	1.1e-33	positive
A0A133N927_CLOPF	Bacteria	Firmicutes	Clostridium perfringens	128.2	1.1e-33	positive
A0A0Q9PQP5_9BACL	Bacteria	Firmicutes	Paenibacillus sp. Soil766	128.2	1.1e-33	positive
A0A501UQ67_CLOPF	Bacteria	Firmicutes	Clostridium perfringens	128.2	1.1e-33	positive
A0A4U9R8J6_HATHI	Bacteria	Firmicutes	Hathewaya histolytica	128.2	1.1e-33	positive
A0A2S6G1H0_9CLOT	Bacteria	Firmicutes	Clostridium algidicarnis DSM 15099	128.1	1.1e-33	positive
A0A2X3C6P1_CLOPF	Bacteria	Firmicutes	Clostridium perfringens	128.1	1.1e-33	positive
A0A381ITN1_CLOPF	Bacteria	Firmicutes	Clostridium perfringens	128.1	1.1e-33	positive
A0A4R3NBQ3_9BACI	Bacteria	Firmicutes	Melghiribacillus thermohalophilus	128.1	1.1e-33	positive
A0A4U9PLV0_CLOPF	Bacteria	Firmicutes	Clostridium perfringens	128.1	1.1e-33	positive
Q0SRU7_CLOPS	Bacteria	Firmicutes	Clostridium perfringens (strain SM101 / Type A)	128.1	1.1e-33	positive
A0A381J0Z0_CLOPF	Bacteria	Firmicutes	Clostridium perfringens	128.1	1.1e-33	positive
B1BT30_CLOPF	Bacteria	Firmicutes	Clostridium perfringens E str. JGS1987	128.1	1.1e-33	positive
A0A4U9PH65_CLOPF	Bacteria	Firmicutes	Clostridium perfringens	128.1	1.1e-33	positive
A0A4V3RME3_CLOPF	Bacteria	Firmicutes	Clostridium perfringens	128.1	1.1e-33	positive
A0A2X3A5M7_CLOPF	Bacteria	Firmicutes	Clostridium perfringens	128.1	1.1e-33	positive
A0A0H2YRJ8_CLOP1	Bacteria	Firmicutes	Clostridium perfringens (strain ATCC 13124 / DSM 756 / JCM 1290 / NCIMB 6125 / NCTC 8237 / Type A)	128.1	1.1e-33	positive
B1V516_CLOPF	Bacteria	Firmicutes	Clostridium perfringens D str. JGS1721	128.1	1.1e-33	positive
A0A336QXZ0_CLOPF	Bacteria	Firmicutes	Clostridium perfringens	128.1	1.1e-33	positive
A0A2Z3TZ37_CLOPF	Bacteria	Firmicutes	Clostridium perfringens	128.1	1.1e-33	positive
B1RB49_CLOPF	Bacteria	Firmicutes	Clostridium perfringens B str. ATCC 3626	128.1	1.2e-33	positive
A0A1Y0XFC5_BACAM	Bacteria	Firmicutes	Bacillus amyloliquefaciens	128.1	1.2e-33	positive
A0A0A0TR79_BACIU	Bacteria	Firmicutes	Bacillus subtilis	128.1	1.2e-33	positive
A0A516PL87_BACAM	Bacteria	Firmicutes	Bacillus amyloliquefaciens	128.1	1.2e-33	positive
A0A197ZXU3_9BACL	Bacteria	Firmicutes	Paenibacillus sp. 1ZS3-15	128	1.2e-33	positive
A0A2B4PJI3_9BACI	Bacteria	Firmicutes	Bacillus pseudomycoides	128	1.2e-33	positive
A0A371SN75_9BACI	Bacteria	Firmicutes	Bacillus sp. HNG	128	1.2e-33	positive
A0A410M8U1_9BACI	Bacteria	Firmicutes	Halobacillus litoralis	128	1.3e-33	positive
Q8XJ81_CLOPE	Bacteria	Firmicutes	Clostridium perfringens (strain 13 / Type A)	127.9	1.3e-33	positive
A0A1X9MCH0_9BACI	Bacteria	Firmicutes	Bacillus krulwichiae	127.9	1.3e-33	positive
I2C4U2_BACAM	Bacteria	Firmicutes	Bacillus amyloliquefaciens Y2	127.9	1.3e-33	positive
A0A2N5I3R0_9BACI	Bacteria	Firmicutes	Bacillus sp. M6-12	127.9	1.3e-33	positive
A0A1H8FDZ6_9BACI	Bacteria	Firmicutes	Bacillus persicus	127.9	1.3e-33	positive
A0A4Y6HBN0_9BACI	Bacteria	Firmicutes	Bacillus velezensis	127.9	1.4e-33	positive
M5R389_9BACI	Bacteria	Firmicutes	Bacillus stratosphericus LAMA 585	127.9	1.4e-33	positive
F9VKK8_ARTSS	Bacteria	Firmicutes	Arthromitus sp. (strain SFB-mouse-Japan)	127.8	1.4e-33	positive
A0A0L6ZDF2_9CLOT	Bacteria	Firmicutes	Clostridium homopropionicum DSM 5847	127.8	1.4e-33	positive
A0A2A5IWF5_BACPU	Bacteria	Firmicutes	Bacillus pumilus	127.8	1.4e-33	positive
A0A1I0HQF5_9BACI	Bacteria	Firmicutes	Salinibacillus kushneri	127.8	1.4e-33	positive
A0A410KUR7_9BACI	Bacteria	Firmicutes	Bacillus aerophilus	127.8	1.4e-33	positive
W8QMK8_BACPU	Bacteria	Firmicutes	Bacillus pumilus	127.8	1.4e-33	positive
A0A110FFZ2_STREE	Bacteria	Firmicutes	Streptococcus pneumoniae	127.8	1.4e-33	positive
A0A1V9CIH4_9BACI	Bacteria	Firmicutes	Bacillus stratosphericus	127.8	1.4e-33	positive
A0A371UY67_9BACI	Bacteria	Firmicutes	Bacillus sp. HMG	127.8	1.4e-33	positive
A0A4U1LRI1_9BACI	Bacteria	Firmicutes	Bacillus sp. S2(2019)	127.8	1.4e-33	positive
A0A4Y9TTY6_9BACI	Bacteria	Firmicutes	Bacillus sp. 005/A4HT-01/001	127.8	1.4e-33	positive
A0A1K1U5T7_9BACI	Bacteria	Firmicutes	Bacillus sp. ru9509.4	127.8	1.4e-33	positive
A0A0Q3WLV3_9BACI	Bacteria	Firmicutes	Bacillus sp. FJAT-21955	127.8	1.4e-33	positive
A0A4Y8YNE7_9BACI	Bacteria	Firmicutes	Bacillus altitudinis	127.8	1.4e-33	positive
R7M5X9_9CLOT	Bacteria	Firmicutes	Clostridium sp. CAG:914	127.8	1.4e-33	positive
A0A563ARX3_9BACI	Bacteria	Firmicutes	Bacillus velezensis	127.8	1.4e-33	positive
A0A0A8XAG2_9BACI	Bacteria	Firmicutes	Bacillus selenatarsenatis SF-1	127.8	1.4e-33	positive
A0A2N5GNN1_9BACI	Bacteria	Firmicutes	Bacillus canaveralius	127.8	1.4e-33	positive
A0A4Y6HJ20_9BACI	Bacteria	Firmicutes	Bacillus velezensis	127.8	1.4e-33	positive
A0A2I5JYK7_9BACI	Bacteria	Firmicutes	Bacillus velezensis	127.8	1.4e-33	positive
A0A1W6HHM6_BACVA	Bacteria	Firmicutes	Bacillus vallismortis	127.8	1.4e-33	positive
A7Z4E0_BACVZ	Bacteria	Firmicutes	Bacillus velezensis FZB42	127.8	1.4e-33	positive
A0A2K9KD52_9BACI	Bacteria	Firmicutes	Bacillus siamensis	127.8	1.4e-33	positive
A0A4R1ZYJ2_9BACI	Bacteria	Firmicutes	Bacillus sp. BK100	127.8	1.4e-33	positive
A0A0X8KE38_9BACI	Bacteria	Firmicutes	Bacillus sp. SDLI1	127.8	1.4e-33	positive
A0A410L271_9BACI	Bacteria	Firmicutes	Bacillus velezensis	127.8	1.4e-33	positive
A0A0D7XZ09_BACAM	Bacteria	Firmicutes	Bacillus amyloliquefaciens	127.8	1.4e-33	positive
A0A0U0CAH7_STREE	Bacteria	Firmicutes	Streptococcus pneumoniae	127.8	1.4e-33	positive
A0A552WAY9_9BACI	Bacteria	Firmicutes	Bacillus sp. PW192	127.8	1.4e-33	positive
A0A2V1ZQJ1_9BACI	Bacteria	Firmicutes	Bacillus sp. VMFN-A1	127.8	1.4e-33	positive
A0A1N7DQ08_9BACI	Bacteria	Firmicutes	Bacillus sp. RUPDJ	127.8	1.4e-33	positive
S6FXE2_9BACI	Bacteria	Firmicutes	Bacillus velezensis UCMB5033	127.8	1.4e-33	positive
A0A1D9PJ40_9BACI	Bacteria	Firmicutes	Bacillus velezensis	127.8	1.4e-33	positive
A0A1U3LSD9_9MYCO	Bacteria	Actinobacteria	Mycobacteroides abscessus subsp. massiliense	127.8	1.4e-33	positive
A0A516PAK6_BACAM	Bacteria	Firmicutes	Bacillus amyloliquefaciens	127.8	1.4e-33	positive
I2HQR8_9BACI	Bacteria	Firmicutes	Bacillus sp. 5B6	127.8	1.5e-33	positive
A0A2T0D8G4_BACPU	Bacteria	Firmicutes	Bacillus pumilus	127.7	1.5e-33	positive
A0A4R4AEH6_LACSH	Bacteria	Firmicutes	Laceyella sacchari	127.7	1.5e-33	positive
A0A511W391_9BACI	Bacteria	Firmicutes	Alkalibacillus haloalkaliphilus	127.7	1.5e-33	positive
K4Z8D0_PAEA2	Bacteria	Firmicutes	Paenibacillus alvei DSM 29	127.6	1.6e-33	positive
A0A1N6VI37_9BACI	Bacteria	Firmicutes	Bacillus simplex	127.6	1.6e-33	positive
A0A1L6ZKQ7_9BACI	Bacteria	Firmicutes	Bacillus safensis	127.6	1.6e-33	positive
A0A4Y9K340_9BACI	Bacteria	Firmicutes	Bacillus stratosphericus	127.6	1.6e-33	positive
A0A544U5Z5_9BACI	Bacteria	Firmicutes	Bacillus sp. SDF0016	127.6	1.6e-33	positive
A0A1V1Z966_9BACI	Bacteria	Firmicutes	Bacillus sp. I-2	127.6	1.6e-33	positive
A0A0P7FWP5_9BACI	Bacteria	Firmicutes	Bacillus australimaris	127.6	1.6e-33	positive
A0A494TZK7_9BACI	Bacteria	Firmicutes	Bacillus safensis	127.6	1.6e-33	positive
A0A0B4S778_9BACI	Bacteria	Firmicutes	Bacillus sp. WP8	127.6	1.6e-33	positive
A0A0H1S0I8_BACPU	Bacteria	Firmicutes	Bacillus pumilus	127.6	1.6e-33	positive
A0A2Y9UJW1_9BACI	Bacteria	Firmicutes	Bacillus sp. Nf3	127.6	1.6e-33	positive
A0A2P1F594_BACPU	Bacteria	Firmicutes	Bacillus pumilus	127.6	1.6e-33	positive
A0A226QPX5_9BACI	Bacteria	Firmicutes	Geobacillus galactosidasius	127.6	1.6e-33	positive
A0A406VX40_9ZZZZ	unclassified sequences		unclassified	127.6	1.6e-33	positive
A0A3S0ZAE5_CLOPF	Bacteria	Firmicutes	Clostridium perfringens	127.6	1.6e-33	positive
A0A3M0EZG3_9BACI	Bacteria	Firmicutes	Parageobacillus toebii NBRC 107807	127.6	1.6e-33	positive
A0A1I1FAS2_9BACI	Bacteria	Firmicutes	Bacillus sp. 491mf	127.6	1.7e-33	positive
A0A561S1K1_9BACI	Bacteria	Firmicutes	Bacillus safensis	127.6	1.7e-33	positive
A0A4R7N9G5_9BACI	Bacteria	Firmicutes	Bacillus sp. BK450	127.6	1.7e-33	positive
A0A498U2R2_BACPU	Bacteria	Firmicutes	Bacillus pumilus	127.6	1.7e-33	positive
A0A0N0EAA6_9BACI	Bacteria	Firmicutes	Bacillus sp. CHD6a	127.6	1.7e-33	positive
A0A151YZ11_9BACL	Bacteria	Firmicutes	Thermoactinomyces sp. AS95	127.6	1.7e-33	positive
A0A0A5GBI0_9BACI	Bacteria	Firmicutes	Pontibacillus litoralis JSM 072002	127.6	1.7e-33	positive
A0A1B2DWQ0_9BACL	Bacteria	Firmicutes	Paenibacillus ihbetae	127.5	1.7e-33	positive
Q2B4Q2_9BACI	Bacteria	Firmicutes	Bacillus sp. NRRL B-14911	127.5	1.7e-33	positive
U5L7F3_9BACI	Bacteria	Firmicutes	Bacillus infantis NRRL B-14911	127.5	1.7e-33	positive
A0A4Q4CEW1_9BACI	Bacteria	Firmicutes	Bacillus infantis	127.5	1.7e-33	positive
A0A2N5FSH0_9BACI	Bacteria	Firmicutes	Bacillus sp. UMB0728	127.5	1.7e-33	positive
A0A2P2BTW5_9FIRM	Bacteria	Firmicutes	Romboutsia hominis	127.5	1.8e-33	positive
A0A0A2TA70_9BACI	Bacteria	Firmicutes	Pontibacillus yanchengensis Y32	127.5	1.8e-33	positive
A0A3R7HRJ0_9BACT	Bacteria	Candidatus Parcubacteria	Candidatus Parcubacteria bacterium	127.5	1.8e-33	positive
A0A150MZ02_9BACI	Bacteria	Firmicutes	Parageobacillus toebii	127.5	1.8e-33	positive
C5D8L8_GEOSW	Bacteria	Firmicutes	Geobacillus sp. (strain WCH70)	127.5	1.8e-33	positive
A0A2U1K812_9BACI	Bacteria	Firmicutes	Pueribacillus theae	127.5	1.8e-33	positive
A0A3D8LUC8_9BACI	Bacteria	Firmicutes	Parageobacillus toebii	127.5	1.8e-33	positive
A0A363E3I4_9BACI	Bacteria	Firmicutes	Geobacillus sp. LYN3	127.5	1.8e-33	positive
A0A364K700_9BACL	Bacteria	Firmicutes	Thermoflavimicrobium sp. FBKL4.011	127.4	1.8e-33	positive
A0A231WEB5_9BACI	Bacteria	Firmicutes	Bacillus sp. OG2	127.4	1.9e-33	positive
A0A1Q9Q6H5_9BACI	Bacteria	Firmicutes	Bacillus sp. MRMR6	127.4	1.9e-33	positive
A0A248TCZ7_9BACI	Bacteria	Firmicutes	Bacillus kochii	127.4	1.9e-33	positive
A0A3T0LHX3_BACPU	Bacteria	Firmicutes	Bacillus pumilus	127.4	1.9e-33	positive
A0A2T0D165_9BACI	Bacteria	Firmicutes	Bacillus sp. MZGC1	127.4	1.9e-33	positive
A0A267XEH4_9BACI	Bacteria	Firmicutes	Bacillus sp. 7788	127.4	1.9e-33	positive
A0A3D9IQZ7_9BACL	Bacteria	Firmicutes	Cohnella phaseoli	127.3	2e-33	positive
A0A0B3VTH8_9FIRM	Bacteria	Firmicutes	Terrisporobacter othiniensis	127.3	2e-33	positive
A0A0C2RJM5_9BACL	Bacteria	Firmicutes	Jeotgalibacillus alimentarius	127.3	2e-33	positive
A0A0K9GF49_9BACI	Bacteria	Firmicutes	Bacillus sp. FJAT-27916	127.3	2e-33	positive
A0A3D8PRX9_9BACI	Bacteria	Firmicutes	Oceanobacillus chungangensis	127.3	2.1e-33	positive
A0A0Q4QSX2_9BACL	Bacteria	Firmicutes	Paenibacillus sp. Leaf72	127.3	2.1e-33	positive
A0A1N6QKL8_9BACL	Bacteria	Firmicutes	Paenibacillus sp. RU4X	127.3	2.1e-33	positive
A0A498BEZ7_9BACL	Bacteria	Firmicutes	Paenibacillus sp. RU15A	127.3	2.1e-33	positive
A0A0F5R240_9BACL	Bacteria	Firmicutes	Paenibacillus sp. D9	127.2	2.1e-33	positive
A0A1B2DQI2_9BACL	Bacteria	Firmicutes	Paenibacillus sp. BIHB4019	127.2	2.1e-33	positive
W8YTC5_9BACL	Bacteria	Firmicutes	Paenibacillus sp. P22	127.2	2.1e-33	positive
A0A090Z2J4_BACMY	Bacteria	Firmicutes	Bacillus mycoides	127.2	2.1e-33	positive
A0A3R5IVT6_9ZZZZ	unclassified sequences		unclassified	127.2	2.1e-33	positive
A0A1J6X3D4_9BACI	Bacteria	Firmicutes	Bacillus aquimaris	127.2	2.2e-33	positive
A0A1I0WKB8_9CLOT	Bacteria	Firmicutes	Clostridium frigidicarnis	127.2	2.2e-33	positive
U6SNC5_9BACI	Bacteria	Firmicutes	Bacillus marmarensis DSM 21297	127.2	2.2e-33	positive
A0A0B0IDX3_9BACI	Bacteria	Firmicutes	Bacillus okhensis	127.2	2.2e-33	positive
A0A023CQZ0_9BACI	Bacteria	Firmicutes	Parageobacillus genomosp. 1	127.2	2.2e-33	positive
A0A167US75_9BACI	Bacteria	Firmicutes	Anoxybacillus sp. B7M1	127.2	2.2e-33	positive
A0A366XX49_9BACI	Bacteria	Firmicutes	Bacillus taeanensis	127.1	2.3e-33	positive
A0A167Z631_9BACL	Bacteria	Firmicutes	Paenibacillus macquariensis subsp. defensor	127.1	2.4e-33	positive
A0A1N6SD34_9BACL	Bacteria	Firmicutes	Paenibacillus macquariensis	127.1	2.4e-33	positive
A0A167ZIT7_PAEMC	Bacteria	Firmicutes	Paenibacillus macquariensis subsp. macquariensis	127.1	2.4e-33	positive
A0A2W4GYU3_9BACL	Bacteria	Firmicutes	Paenibacillus dendritiformis	127.1	2.4e-33	positive
A0A4R5YYI2_9BACL	Bacteria	Firmicutes	Paenibacillus dendritiformis	127.1	2.4e-33	positive
A0A3D2IZS4_9FIRM	Bacteria	Firmicutes	Firmicutes bacterium	127.1	2.4e-33	positive
A0A350W7C9_9FIRM	Bacteria	Firmicutes	Firmicutes bacterium	127.1	2.4e-33	positive
H3SC34_9BACL	Bacteria	Firmicutes	Paenibacillus dendritiformis C454	127.1	2.4e-33	positive
R6D4T3_9CLOT	Bacteria	Firmicutes	Clostridium sp. CAG:594	127.1	2.4e-33	positive
A0A368VWJ8_9BACL	Bacteria	Firmicutes	Paenibacillus prosopidis	127	2.4e-33	positive
A0A073K360_9BACI	Bacteria	Firmicutes	Bacillus manliponensis	127	2.5e-33	positive
A0A3R3Q6G7_9ZZZZ	unclassified sequences		unclassified	127	2.5e-33	positive
A0A1H3JQI5_9BACI	Bacteria	Firmicutes	Bacillus sp. 166amftsu	127	2.5e-33	positive
A0A3R2IQ01_9ZZZZ	unclassified sequences		unclassified	127	2.5e-33	positive
A0A2H3REM6_9BACI	Bacteria	Firmicutes	Bacillus sp. AFS023182	127	2.5e-33	positive
A0A2C2TS08_BACCE	Bacteria	Firmicutes	Bacillus cereus	127	2.5e-33	positive
A0A2N5N815_9BACL	Bacteria	Firmicutes	Paenibacillus pasadenensis	127	2.6e-33	positive
A0A405SPV0_9ZZZZ	unclassified sequences		unclassified	127	2.6e-33	positive
A0A1G7FMZ0_9BACL	Bacteria	Firmicutes	Fontibacillus panacisegetis	127	2.6e-33	positive
A0A408TGX8_9ZZZZ	unclassified sequences		unclassified	126.9	2.6e-33	positive
A0A1I1VS19_9BACI	Bacteria	Firmicutes	Bacillus sp. OV194	126.9	2.6e-33	positive
A0A3T1D9D1_9BACL	Bacteria	Firmicutes	Cohnella sp. HS21	126.9	2.7e-33	positive
A0A2N5M161_9BACI	Bacteria	Firmicutes	Bacillus deserti	126.9	2.7e-33	positive
A0A268DXW8_9BACI	Bacteria	Firmicutes	Bacillus siamensis	126.9	2.7e-33	positive
A0A1H9QTW5_9BACI	Bacteria	Firmicutes	Salipaludibacillus aurantiacus	126.8	2.8e-33	positive
A0A366EKD3_9BACI	Bacteria	Firmicutes	Paraliobacillus ryukyuensis	126.8	2.9e-33	positive
A0A3T0D7S1_9FIRM	Bacteria	Firmicutes	Caldicellulosiruptor changbaiensis	126.8	2.9e-33	positive
A0A1I1G732_9BACI	Bacteria	Firmicutes	Bacillus sp. OV322	126.8	2.9e-33	positive
A0A0D6Z4R4_9BACI	Bacteria	Firmicutes	Bacillus subterraneus	126.8	2.9e-33	positive
A0A1I0T430_9BACI	Bacteria	Firmicutes	Parageobacillus thermantarcticus	126.8	3e-33	positive
A0A1G9USM7_9BACI	Bacteria	Firmicutes	Fictibacillus solisalsi	126.8	3e-33	positive
A0A515M0D0_PANTH	Bacteria	Firmicutes	Paenibacillus thiaminolyticus	126.7	3e-33	positive
A0A1I4MA72_9BACI	Bacteria	Firmicutes	Gracilibacillus orientalis	126.7	3e-33	positive
E4SG50_CALK2	Bacteria	Firmicutes	Caldicellulosiruptor kronotskyensis (strain DSM 18902 / VKM B-2412 / 2002)	126.7	3.1e-33	positive
A0A1C0ACR6_9FIRM	Bacteria	Firmicutes	Orenia metallireducens	126.7	3.1e-33	positive
A0A246UCC4_9BACI	Bacteria	Firmicutes	Bacillus sp. MB353a	126.7	3.1e-33	positive
A0A1J9X0T2_BACAN	Bacteria	Firmicutes	Bacillus anthracis	126.7	3.1e-33	positive
A0A1B7KTQ6_PARTM	Bacteria	Firmicutes	Parageobacillus thermoglucosidasius	126.7	3.1e-33	positive
A0A1V4SVF4_9CLOT	Bacteria	Firmicutes	Clostridium thermobutyricum DSM 4928	126.7	3.2e-33	positive
A0A1S2RBB6_9BACI	Bacteria	Firmicutes	Bacillus sp. MUM 13	126.6	3.2e-33	positive
A0A4Q2HU57_9BACI	Bacteria	Firmicutes	Fictibacillus sp. S7	126.6	3.2e-33	positive
A0A0V8JD94_9BACI	Bacteria	Firmicutes	Fictibacillus enclensis	126.6	3.2e-33	positive
A0A168KZN7_9BACL	Bacteria	Firmicutes	Paenibacillus antarcticus	126.6	3.3e-33	positive
F5SD51_9BACL	Bacteria	Firmicutes	Desmospora sp. 8437	126.6	3.3e-33	positive
A0A1N7J4T7_9BACL	Bacteria	Firmicutes	Kroppenstedtia eburnea	126.6	3.3e-33	positive
G2PXW6_9FIRM	Bacteria	Firmicutes	Caldicellulosiruptor lactoaceticus 6A	126.6	3.3e-33	positive
W4VEY8_9BACI	Bacteria	Firmicutes	Gracilibacillus boraciitolerans JCM 21714	126.6	3.4e-33	positive
E4QDK8_CALH1	Bacteria	Firmicutes	Caldicellulosiruptor hydrothermalis 108	126.5	3.5e-33	positive
A0A4U2M3J7_9BACI	Bacteria	Firmicutes	Bacillus simplex	126.5	3.7e-33	positive
A0A015P9I3_9BACL	Bacteria	Firmicutes	Paenibacillus darwinianus	126.5	3.7e-33	positive
A0A2N0Y5K6_9BACI	Bacteria	Firmicutes	Bacillus sp. BA3	126.5	3.7e-33	positive
A0A372LSL3_9BACI	Bacteria	Firmicutes	Bacillus sp. V47-23a	126.5	3.7e-33	positive
A0A317KZK3_9BACI	Bacteria	Firmicutes	Gracilibacillus dipsosauri	126.4	3.8e-33	positive
A0A4Y8M8W4_9BACL	Bacteria	Firmicutes	Cohnella luojiensis	126.4	3.8e-33	positive
A0A1H1ZXV2_9BACL	Bacteria	Firmicutes	Paenibacillaceae bacterium GAS479	126.4	3.8e-33	positive
A0A1I3MVD3_9FIRM	Bacteria	Firmicutes	Terrisporobacter glycolicus	126.4	3.9e-33	positive
A0A354KUP0_9FIRM	Bacteria	Firmicutes	Terrisporobacter glycolicus	126.4	3.9e-33	positive
A0A2I7STW8_LACSH	Bacteria	Firmicutes	Laceyella sacchari	126.4	4e-33	positive
A0A089KP38_9BACL	Bacteria	Firmicutes	Paenibacillus sp. FSL R7-0273	126.3	4.1e-33	positive
A0A0M2T4B9_9BACI	Bacteria	Firmicutes	Bacillus campisalis	126.3	4.1e-33	positive
A0A4S3PZ34_9BACI	Bacteria	Firmicutes	Bacillus timonensis	126.3	4.1e-33	positive
A0A1A5YHC2_9BACL	Bacteria	Firmicutes	Paenibacillus oryzae	126.3	4.1e-33	positive
E4S4L6_CALKI	Bacteria	Firmicutes	Caldicellulosiruptor kristjanssonii I77R1B	126.3	4.2e-33	positive
A0A4R1QH19_9BACI	Bacteria	Firmicutes	Thermolongibacillus altinsuensis	126.3	4.2e-33	positive
A0A140LD61_9THEO	Bacteria	Firmicutes	Fervidicola ferrireducens	126.3	4.2e-33	positive
A0A0A5GJ30_9BACI	Bacteria	Firmicutes	Pontibacillus halophilus JSM 076056 = DSM 19796	126.3	4.2e-33	positive
B9MQ95_CALBD	Bacteria	Firmicutes	Caldicellulosiruptor bescii (strain ATCC BAA-1888 / DSM 6725 / Z-1320)	126.3	4.2e-33	positive
A0A4U0FEY3_9BACL	Bacteria	Firmicutes	Cohnella sp. CAU 1483	126.3	4.3e-33	positive
A0A0C2UL92_BACBA	Bacteria	Firmicutes	Bacillus badius	126.3	4.3e-33	positive
A0A1I1XRX9_9BACL	Bacteria	Firmicutes	Paenibacillus algorifonticola	126.3	4.3e-33	positive
A0A162PQL6_9BACL	Bacteria	Firmicutes	Paenibacillus glacialis	126.2	4.3e-33	positive
A0A3A3GRU8_PANTH	Bacteria	Firmicutes	Paenibacillus thiaminolyticus	126.2	4.3e-33	positive
A0A162VL66_BACBA	Bacteria	Firmicutes	Bacillus badius	126.2	4.4e-33	positive
A0A1H2X2M8_9BACL	Bacteria	Firmicutes	Paenibacillus sp. CF384	126.2	4.5e-33	positive
A0A3S8RVN7_9BACL	Bacteria	Firmicutes	Paenibacillus lentus	126.2	4.5e-33	positive
A0A4U1MM15_9BACI	Bacteria	Firmicutes	Bacillus hwajinpoensis	126.2	4.5e-33	positive
A0A1L8I6W3_9BACI	Bacteria	Firmicutes	Bacillaceae bacterium G1	126.2	4.5e-33	positive
A0A378ZDK5_PANTH	Bacteria	Firmicutes	Paenibacillus thiaminolyticus	126.2	4.6e-33	positive
A0A132TWZ7_9BACL	Bacteria	Firmicutes	Paenibacillus riograndensis	126.2	4.6e-33	positive
A0A0E3WIS2_9BACL	Bacteria	Firmicutes	Paenibacillus riograndensis SBR5	126.2	4.6e-33	positive
A0A235FDF8_9BACI	Bacteria	Firmicutes	Fictibacillus aquaticus	126.1	4.6e-33	positive
A0A2P1WJA1_9BACI	Bacteria	Firmicutes	Oceanobacillus iheyensis	126.1	4.7e-33	positive
A0A239ISU6_9BACI	Bacteria	Firmicutes	Bacillus sp. OK838	126.1	4.7e-33	positive
A0A127D5L7_9BACI	Bacteria	Firmicutes	Bacillus simplex	126.1	4.7e-33	positive
A0A561QEH9_9BACL	Bacteria	Firmicutes	Paenibacillus sp. 597	126.1	4.8e-33	positive
A0A2T0AZK0_9CLOT	Bacteria	Firmicutes	Clostridium thermopalmarium DSM 5974	126.1	4.9e-33	positive
A0A1M7FS42_9FIRM	Bacteria	Firmicutes	Caldanaerovirga acetigignens	126.1	4.9e-33	positive
A0A4Y8U8J1_9BACI	Bacteria	Firmicutes	[Brevibacterium] frigoritolerans	126.1	4.9e-33	positive
A0A0M1NNE8_9BACI	Bacteria	Firmicutes	Bacillus sp. FJAT-22058	126.1	4.9e-33	positive
A0A3Q9SDI8_9BACI	Bacteria	Firmicutes	[Brevibacterium] frigoritolerans	126.1	4.9e-33	positive
A0A270AZR3_9BACI	Bacteria	Firmicutes	Bacillus simplex	126.1	4.9e-33	positive
A0A3R8MCL8_9BACI	Bacteria	Firmicutes	Bacillus simplex	126.1	4.9e-33	positive
A0A559HZA7_9BACI	Bacteria	Firmicutes	Bacillus simplex	126.1	4.9e-33	positive
A0A2A8TN44_9BACI	Bacteria	Firmicutes	Bacillus sp. AFS017274	126.1	4.9e-33	positive
A0A561DAD7_9BACI	Bacteria	Firmicutes	[Brevibacterium] frigoritolerans	126.1	4.9e-33	positive
A0A2C4RFD8_9BACI	Bacteria	Firmicutes	Bacillus sp. AFS043905	126.1	4.9e-33	positive
A0A098FDB1_9BACI	Bacteria	Firmicutes	Bacillus simplex	126.1	4.9e-33	positive
A0A2T0CL10_9BACI	Bacteria	Firmicutes	Bacillus sp. RJGP41	126.1	4.9e-33	positive
A0A2V5K5C8_9BACL	Bacteria	Firmicutes	Paenibacillus sp. DXL2	126.1	4.9e-33	positive
A0A2H3LU84_9BACI	Bacteria	Firmicutes	Bacillus sp. AFS094228	126.1	4.9e-33	positive
A0A2A8FST3_9BACI	Bacteria	Firmicutes	Bacillus sp. AFS026049	126.1	4.9e-33	positive
A0A4R6AZJ0_VIBVL	Bacteria	Proteobacteria	Vibrio vulnificus	126.1	4.9e-33	positive
A0A223EDN9_9BACI	Bacteria	Firmicutes	Bacillus simplex NBRC 15720 = DSM 1321	126.1	4.9e-33	positive
A0A0B0HM20_9BACI	Bacteria	Firmicutes	Anoxybacillus sp. BCO1	126.1	4.9e-33	positive
A0A1I1AEN2_9BACL	Bacteria	Firmicutes	Cohnella sp. OV330	126	5.1e-33	positive
A0A0N1K454_THEVU	Bacteria	Firmicutes	Thermoactinomyces vulgaris	126	5.1e-33	positive
A0A4Q3XBK8_9BACI	Bacteria	Firmicutes	Lentibacillus sp. SSKP1-9	126	5.2e-33	positive
A0A417YKU5_9BACI	Bacteria	Firmicutes	Oceanobacillus profundus	126	5.2e-33	positive
A0A268J6Y7_9BACL	Bacteria	Firmicutes	Paenibacillus sp. 7884-2	126	5.3e-33	positive
R5Y2I1_9CLOT	Bacteria	Firmicutes	Clostridium bartlettii CAG:1329	126	5.3e-33	positive
A0A1T4UMT7_9FIRM	Bacteria	Firmicutes	Intestinibacter bartlettii DSM 16795	126	5.3e-33	positive
W1UV56_9FIRM	Bacteria	Firmicutes	Intestinibacter bartlettii DORA_8_9	126	5.3e-33	positive
A0A1C5ZYW3_9CLOT	Bacteria	Firmicutes	uncultured Clostridium sp.	126	5.3e-33	positive
A4XHZ8_CALS8	Bacteria	Firmicutes	Caldicellulosiruptor saccharolyticus DSM 8903	126	5.3e-33	positive
A0A1R1CEN3_9BACL	Bacteria	Firmicutes	Paenibacillus sp. FSL H7-0331	126	5.3e-33	positive
A0A549YKA3_9BACI	Bacteria	Firmicutes	Lentibacillus sp. NKC851-2	125.9	5.4e-33	positive
A0A4U3BYX5_BACCE	Bacteria	Firmicutes	Bacillus cereus	125.9	5.4e-33	positive
A0A2T0YNJ3_9BACL	Bacteria	Firmicutes	Laceyella sediminis	125.9	5.5e-33	positive
A0A1W6VQ22_GEOTD	Bacteria	Firmicutes	Geobacillus thermodenitrificans	125.9	5.7e-33	positive
A4IM03_GEOTN	Bacteria	Firmicutes	Geobacillus thermodenitrificans NG80-2	125.9	5.7e-33	positive
A0A0Q0Z1C4_9BACI	Bacteria	Firmicutes	Geobacillus sp. PA-3	125.9	5.7e-33	positive
A0A1Q9BCG7_BACPU	Bacteria	Firmicutes	Bacillus pumilus	125.9	5.7e-33	positive
A0A3A9FXJ7_9BACT	Bacteria		bacterium 1XD42-44	125.8	5.8e-33	positive
A0A3A9A271_9CLOT	Bacteria	Firmicutes	Clostridium sp. 1xD42-85	125.8	5.8e-33	positive
A0A3A8Y3M0_9FIRM	Bacteria	Firmicutes	Negativibacillus sp. 1xD8-3	125.8	5.8e-33	positive
A0A1T3VAQ5_BACAN	Bacteria	Firmicutes	Bacillus anthracis	125.8	6e-33	positive
A0A154AUM8_9BACI	Bacteria	Firmicutes	Bacillus sp. GZT	125.8	6e-33	positive
Q636B1_BACCZ	Bacteria	Firmicutes	Bacillus cereus E33L	125.8	6e-33	positive
A0A427RVA8_BACSP	Bacteria	Firmicutes	Bacillus sp.	125.8	6e-33	positive
C3GN19_BACTU	Bacteria	Firmicutes	Bacillus thuringiensis serovar pondicheriensis BGSC 4BA1	125.8	6e-33	positive
A0A2K8ZKU9_9BACI	Bacteria	Firmicutes	Bacillus sp. HBCD-sjtu	125.8	6e-33	positive
A0A0B5NSA9_BACTU	Bacteria	Firmicutes	Bacillus thuringiensis	125.8	6e-33	positive
B3ZRI8_BACCE	Bacteria	Firmicutes	Bacillus cereus 03BB108	125.8	6e-33	positive
A0A0K6MRQ2_BACIU	Bacteria	Firmicutes	Bacillus subtilis	125.8	6e-33	positive
C2NLW5_BACCE	Bacteria	Firmicutes	Bacillus cereus BGSC 6E1	125.8	6e-33	positive
A0A4S4HW59_9BACI	Bacteria	Firmicutes	Bacillus sp. HUB-I-004	125.8	6e-33	positive
A0A158RKL5_BACC3	Bacteria	Firmicutes	Bacillus cereus (strain 03BB102)	125.8	6e-33	positive
A0A3P1U885_BACAN	Bacteria	Firmicutes	Bacillus anthracis	125.8	6e-33	positive
D8H8P6_BACAI	Bacteria	Firmicutes	Bacillus cereus var. anthracis (strain CI)	125.8	6e-33	positive
A0A242W942_BACTU	Bacteria	Firmicutes	Bacillus thuringiensis serovar mexicanensis	125.8	6e-33	positive
B3Z6D7_BACCE	Bacteria	Firmicutes	Bacillus cereus NVH0597-99	125.8	6e-33	positive
A0A2S9Y6Y4_9BACI	Bacteria	Firmicutes	Bacillus sp. M21	125.8	6e-33	positive
A0A4Y7R4R1_9BACI	Bacteria	Firmicutes	Bacillus sp. BH2	125.8	6e-33	positive
C3G781_BACTU	Bacteria	Firmicutes	Bacillus thuringiensis serovar andalousiensis BGSC 4AW1	125.8	6e-33	positive
A0RHT6_BACAH	Bacteria	Firmicutes	Bacillus thuringiensis str. Al Hakam	125.8	6e-33	positive
A0A243CPL5_BACTU	Bacteria	Firmicutes	Bacillus thuringiensis serovar vazensis	125.8	6e-33	positive
C2TKN6_BACCE	Bacteria	Firmicutes	Bacillus cereus 95/8201	125.8	6e-33	positive
A0A243BAX4_BACTU	Bacteria	Firmicutes	Bacillus thuringiensis serovar pingluonsis	125.8	6e-33	positive
A0A0U0EH57_STREE	Bacteria	Firmicutes	Streptococcus pneumoniae	125.8	6e-33	positive
C2VXY0_BACCE	Bacteria	Firmicutes	Bacillus cereus Rock3-42	125.8	6e-33	positive
A0A0G8DGV9_BACCE	Bacteria	Firmicutes	Bacillus cereus	125.8	6e-33	positive
B7JK03_BACC0	Bacteria	Firmicutes	Bacillus cereus (strain AH820)	125.8	6e-33	positive
Q6HEP9_BACHK	Bacteria	Firmicutes	Bacillus thuringiensis subsp. konkukian (strain 97-27)	125.8	6e-33	positive
A0A0J5GVA5_9BACI	Bacteria	Firmicutes	Bacillus sp. LL01	125.8	6.1e-33	positive
A0A3R1HJK0_9ZZZZ	unclassified sequences		unclassified	125.8	6.2e-33	positive
A0A3A5IIP1_9BACI	Bacteria	Firmicutes	Bacillus sp. PK3_68	125.7	6.3e-33	positive
A0A081LFD4_9BACI	Bacteria	Firmicutes	Bacillus zhangzhouensis	125.7	6.5e-33	positive
A0A023DCJ1_9BACI	Bacteria	Firmicutes	Parageobacillus caldoxylosilyticus NBRC 107762	125.7	6.5e-33	positive
A0A1V9B2L1_9BACI	Bacteria	Firmicutes	Geobacillus sp. 44B	125.7	6.5e-33	positive
A0A150L5D6_9BACI	Bacteria	Firmicutes	Parageobacillus caldoxylosilyticus	125.7	6.5e-33	positive
A0A352NR86_CLOSP	Bacteria	Firmicutes	Clostridium sp.	125.7	6.6e-33	positive
A0A4V1G3S7_9BACL	Bacteria	Firmicutes	Paenibacillus sp. HB172198	125.7	6.6e-33	positive
A0A1E1VL21_9BACL	Bacteria	Firmicutes	Paenibacillus sp. NAIST15-1	125.7	6.6e-33	positive
A0A1B8UXI1_9BACL	Bacteria	Firmicutes	Paenibacillus sp. KS1	125.7	6.6e-33	positive
A0A544VCP5_9BACL	Bacteria	Firmicutes	Paenibacillus sp. SDF0028	125.7	6.6e-33	positive
A0A1G7I069_9BACL	Bacteria	Firmicutes	Paenibacillus sp. cl6col	125.7	6.6e-33	positive
S9SXG5_PAEAL	Bacteria	Firmicutes	Paenibacillus alvei TS-15	125.7	6.6e-33	positive
A0A383R7L4_PAEAL	Bacteria	Firmicutes	Paenibacillus alvei	125.7	6.6e-33	positive
A0A0D7KJB1_9BACL	Bacteria	Firmicutes	Paenibacillus sp. E194	125.6	6.6e-33	positive
A0A1I6AAG2_9BACI	Bacteria	Firmicutes	Bacillus sp. cl95	125.6	6.8e-33	positive
A0A4P6F4V2_9BACL	Bacteria	Firmicutes	Paenibacillus sp. FW100M-2	125.6	6.9e-33	positive
D3FTE2_BACPE	Bacteria	Firmicutes	Bacillus pseudofirmus (strain OF4)	125.6	6.9e-33	positive
A0A1Q9PT36_BACPF	Bacteria	Firmicutes	Bacillus pseudofirmus	125.6	6.9e-33	positive
A0A1B3XLX0_9BACI	Bacteria	Firmicutes	Bacillus muralis	125.6	6.9e-33	positive
A0A1Q8UY47_BACPF	Bacteria	Firmicutes	Bacillus pseudofirmus	125.6	6.9e-33	positive
A0A285GUZ7_9FIRM	Bacteria	Firmicutes	Orenia metallireducens	125.6	7e-33	positive
A0A1S1FZD8_9BACI	Bacteria	Firmicutes	Bacillus sp. HMSC76G11	125.6	7e-33	positive
A0A1V2SF15_9BACI	Bacteria	Firmicutes	Bacillus sp. VT-16-64	125.6	7e-33	positive
A0A4R6AC97_9BACI	Bacteria	Firmicutes	[Brevibacterium] frigoritolerans	125.6	7.1e-33	positive
A0A1I0DDA1_9BACI	Bacteria	Firmicutes	Oceanobacillus limi	125.5	7.1e-33	positive
A0A1Q5XTQ3_9BACL	Bacteria	Firmicutes	Paenibacillus sp. P46E	125.5	7.3e-33	positive
G4HE79_9BACL	Bacteria	Firmicutes	Paenibacillus lactis 154	125.5	7.4e-33	positive
A0A2Z2KJT6_9BACL	Bacteria	Firmicutes	Paenibacillus donghaensis	125.5	7.4e-33	positive
A0A1S2LCM6_9BACI	Bacteria	Firmicutes	Anaerobacillus arseniciselenatis	125.5	7.4e-33	positive
R5YF80_9MOLU	Bacteria	Tenericutes	Mycoplasma sp. CAG:611	125.5	7.4e-33	positive
A0A2M9NP36_9BACI	Bacteria	Firmicutes	Bacillus sp. mrc49	125.5	7.6e-33	positive
A0A109MVB3_9BACI	Bacteria	Firmicutes	Bacillus simplex	125.5	7.6e-33	positive
A0A1G8G9B8_9BACI	Bacteria	Firmicutes	Alteribacillus bidgolensis	125.5	7.6e-33	positive
A0A0Q3WYG0_9BACI	Bacteria	Firmicutes	Bacillus shackletonii	125.5	7.6e-33	positive
A0A432EFE0_9BACI	Bacteria	Firmicutes	Bacillus sp. SAJ1	125.5	7.6e-33	positive
A0A0M0KQ43_9BACI	Bacteria	Firmicutes	Bacillus koreensis	125.4	7.7e-33	positive
A0A269WB21_9BACL	Bacteria	Firmicutes	Paenibacillus sp. 7541	125.4	7.8e-33	positive
A0A3D5TXJ5_BACSP	Bacteria	Firmicutes	Bacillus sp.	125.4	7.8e-33	positive
A0A229P1A9_9BACL	Bacteria	Firmicutes	Paenibacillus herberti	125.4	7.9e-33	positive
A0A268HCG6_9BACI	Bacteria	Firmicutes	Terribacillus saccharophilus	125.4	8e-33	positive
A0A0K9H3M2_9BACI	Bacteria	Firmicutes	Bacillus sp. FJAT-27231	125.4	8e-33	positive
A0A0A0E5G1_9BACI	Bacteria	Firmicutes	Bacillus niacini	125.4	8e-33	positive
A0A1B9AJ93_9BACI	Bacteria	Firmicutes	Bacillus wudalianchiensis	125.4	8.1e-33	positive
A0A1R1CFX9_9BACL	Bacteria	Firmicutes	Paenibacillus sp. FSL H8-0548	125.4	8.1e-33	positive
A0A1I0TNR3_9BACI	Bacteria	Firmicutes	Anoxybacillus pushchinoensis	125.4	8.1e-33	positive
A0A2T5SHE6_9BACI	Bacteria	Firmicutes	Bacillus sp. OV186	125.4	8.2e-33	positive
M8D869_9BACI	Bacteria	Firmicutes	Anoxybacillus flavithermus AK1	125.3	8.3e-33	positive
R9LGH5_9BACL	Bacteria	Firmicutes	Paenibacillus barengoltzii G22	125.3	8.3e-33	positive
A0A4R6U7J1_9BACI	Bacteria	Firmicutes	Aureibacillus halotolerans	125.3	8.5e-33	positive
I8AHU3_9BACI	Bacteria	Firmicutes	Fictibacillus macauensis ZFHKF-1	125.3	8.6e-33	positive
A0A1X6VXG7_CHLAO	Bacteria	Chlamydiae	Chlamydia abortus	125.3	8.7e-33	positive
X0R4J5_9BACI	Bacteria	Firmicutes	Bacillus sp. TS-2	125.3	8.7e-33	positive
A0A162FAU5_9BACI	Bacteria	Firmicutes	Bacillus trypoxylicola	125.3	8.7e-33	positive
A0A178TLV0_9BACI	Bacteria	Firmicutes	Anoxybacillus flavithermus	125.2	8.9e-33	positive
A0A231RSY9_9BACL	Bacteria	Firmicutes	Cohnella sp. CIP 111063	125.2	8.9e-33	positive
C2S7X0_BACCE	Bacteria	Firmicutes	Bacillus cereus BDRD-ST26	125.2	8.9e-33	positive
A0A1V3FKM8_9BACI	Bacteria	Firmicutes	Anoxybacillus sp. 103	125.2	9e-33	positive
A0A3R3LWS0_9ZZZZ	unclassified sequences		unclassified	125.2	9.1e-33	positive
K2NE55_9BACI	Bacteria	Firmicutes	Bacillus xiamenensis	125.2	9.1e-33	positive
A0A223KRZ5_9BACI	Bacteria	Firmicutes	Bacillus cohnii	125.2	9.4e-33	positive
A0A2W0HAK2_9BACI	Bacteria	Firmicutes	Bacillus sp. YSP-3	125.2	9.5e-33	positive
A0A521BLZ5_9BACL	Bacteria	Firmicutes	Melghirimyces algeriensis	125.1	9.5e-33	positive
A0A1H3MIJ8_9BACI	Bacteria	Firmicutes	Bacillus caseinilyticus	125.1	9.6e-33	positive
A0A0D3V814_9BACL	Bacteria	Firmicutes	Paenibacillus sp. IHBB 10380	125.1	9.7e-33	positive
N0AY92_9BACI	Bacteria	Firmicutes	Bacillus sp. 1NLA3E	125.1	9.8e-33	positive
A0A2B1KK11_BACCE	Bacteria	Firmicutes	Bacillus cereus	125.1	1e-32	positive
A0A2A8Q018_BACCE	Bacteria	Firmicutes	Bacillus cereus	125.1	1e-32	positive
A0A268BUC3_9BACI	Bacteria	Firmicutes	Terribacillus sp. 7520-G	125.1	1e-32	positive
A0A1S2F0I5_9BACL	Bacteria	Firmicutes	Paenibacillus sp. LC231	125.1	1e-32	positive
A0A328WP13_PAELA	Bacteria	Firmicutes	Paenibacillus lautus	125.1	1e-32	positive
A0A037ZCU6_CLOTT	Bacteria	Firmicutes	Clostridium tetanomorphum DSM 665	125	1e-32	positive
A0A4U9VYJ4_ACTPL	Bacteria	Proteobacteria	Actinobacillus pleuropneumoniae	125	1e-32	positive
A0A385TR16_PAELA	Bacteria	Firmicutes	Paenibacillus lautus	125	1e-32	positive
D3E567_GEOS4	Bacteria	Firmicutes	Geobacillus sp. (strain Y412MC10)	125	1e-32	positive
A0A2A5LPY1_PAELA	Bacteria	Firmicutes	Paenibacillus lautus	125	1e-32	positive
A0A1H7Y7E5_9BACL	Bacteria	Firmicutes	Paenibacillus sp. cl141a	125	1e-32	positive
A0A1M6L7P4_9CLOT	Bacteria	Firmicutes	Hathewaya proteolytica DSM 3090	125	1e-32	positive
F3M636_9BACL	Bacteria	Firmicutes	Paenibacillus sp. HGF5	125	1e-32	positive
A9U7V4_PHYPA	Eukaryota	Streptophyta	Physcomitrella patens subsp. patens	125	1e-32	positive
A0A3R1HKR5_9ZZZZ	unclassified sequences		unclassified	125	1.1e-32	positive
A0A3B0CMI4_9BACL	Bacteria	Firmicutes	Paenibacillus ginsengarvi	125	1.1e-32	positive
A0A3D8PU21_9BACI	Bacteria	Firmicutes	Oceanobacillus arenosus	125	1.1e-32	positive
A0A271LYN0_9BACI	Bacteria	Firmicutes	Bacillaceae bacterium SAOS 7	125	1.1e-32	positive
A0A1R0YYG9_9BACL	Bacteria	Firmicutes	Paenibacillus odorifer	124.9	1.1e-32	positive
A0A1R0XWM6_9BACL	Bacteria	Firmicutes	Paenibacillus odorifer	124.9	1.1e-32	positive
A0A264EHZ6_9BACL	Bacteria	Firmicutes	Paenibacillus odorifer	124.9	1.1e-32	positive
A0A2T7YVM1_BACTU	Bacteria	Firmicutes	Bacillus thuringiensis	124.9	1.1e-32	positive
A0A1G7YGJ9_9BACI	Bacteria	Firmicutes	Alteribacillus persepolensis	124.9	1.1e-32	positive
A0A089LH58_9BACL	Bacteria	Firmicutes	Paenibacillus borealis	124.9	1.1e-32	positive
A0A1L8ZJL0_9BACI	Bacteria	Firmicutes	Bacillus obstructivus	124.9	1.2e-32	positive
A0A220U6Q9_9BACI	Bacteria	Firmicutes	Virgibacillus phasianinus	124.8	1.2e-32	positive
A0A1B8WSI8_9BACI	Bacteria	Firmicutes	Bacillus sp. FJAT-27264	124.8	1.2e-32	positive
A0A1I1VIA9_9BACI	Bacteria	Firmicutes	Lentibacillus persicus	124.8	1.2e-32	positive
N1LVX3_9BACI	Bacteria	Firmicutes	Bacillus sp. GeD10	124.8	1.2e-32	positive
A0A0A2V158_9BACI	Bacteria	Firmicutes	Pontibacillus chungwhensis BH030062	124.8	1.2e-32	positive
A0A1R1B803_PAELA	Bacteria	Firmicutes	Paenibacillus lautus	124.8	1.2e-32	positive
A0A4U3AY35_9BACI	Bacteria	Firmicutes	Bacillus wiedmannii	124.8	1.2e-32	positive
A0A2A8NNK4_BACTU	Bacteria	Firmicutes	Bacillus thuringiensis	124.8	1.2e-32	positive
A0A2C1S5M4_BACCE	Bacteria	Firmicutes	Bacillus cereus	124.8	1.2e-32	positive
A0A2B7H5J3_BACTU	Bacteria	Firmicutes	Bacillus thuringiensis	124.8	1.2e-32	positive
A0A150DJ61_BACCE	Bacteria	Firmicutes	Bacillus cereus	124.8	1.2e-32	positive
A0A243E9D5_BACTU	Bacteria	Firmicutes	Bacillus thuringiensis serovar toumanoffi	124.8	1.2e-32	positive
A0A1H5ZCU0_9BACI	Bacteria	Firmicutes	Bacillus sp. ok061	124.8	1.2e-32	positive
A0A2N3LR09_9BACI	Bacteria	Firmicutes	Bacillus camelliae	124.8	1.2e-32	positive
A0A2A7HX11_BACCE	Bacteria	Firmicutes	Bacillus cereus	124.8	1.2e-32	positive
A0A2C1EWI4_BACCE	Bacteria	Firmicutes	Bacillus cereus	124.8	1.2e-32	positive
A0A1Y5ZTZ3_BACCE	Bacteria	Firmicutes	Bacillus cereus	124.8	1.3e-32	positive
A0A2A8J7G5_BACCE	Bacteria	Firmicutes	Bacillus cereus	124.8	1.3e-32	positive
A0A2A8V6S8_9BACI	Bacteria	Firmicutes	Bacillus sp. AFS015896	124.8	1.3e-32	positive
A0A2B8UZI4_9BACI	Bacteria	Firmicutes	Bacillus sp. AFS054943	124.8	1.3e-32	positive
A0A4U2WSK1_BACCE	Bacteria	Firmicutes	Bacillus cereus	124.8	1.3e-32	positive
R8DZ82_BACCE	Bacteria	Firmicutes	Bacillus cereus BAG1X1-1	124.8	1.3e-32	positive
R8G155_BACCE	Bacteria	Firmicutes	Bacillus cereus BAG1X2-2	124.8	1.3e-32	positive
R8GC13_BACCE	Bacteria	Firmicutes	Bacillus cereus BAG1X2-3	124.8	1.3e-32	positive
A0A0K0QH47_BACTU	Bacteria	Firmicutes	Bacillus thuringiensis	124.8	1.3e-32	positive
A0A0D0Q8Q3_9BACI	Bacteria	Firmicutes	Bacillus sp. L_1B0_5	124.8	1.3e-32	positive
R8FG50_BACCE	Bacteria	Firmicutes	Bacillus cereus BAG1X2-1	124.8	1.3e-32	positive
A0A0D0PS33_9BACI	Bacteria	Firmicutes	Bacillus sp. L_1B0_8	124.8	1.3e-32	positive
A0A243KMS2_BACUH	Bacteria	Firmicutes	Bacillus thuringiensis subsp. higo	124.8	1.3e-32	positive
R8K440_BACCE	Bacteria	Firmicutes	Bacillus cereus BAG2O-1	124.8	1.3e-32	positive
A0A2A7ZRT7_BACCE	Bacteria	Firmicutes	Bacillus cereus	124.8	1.3e-32	positive
A0A243MA64_BACTU	Bacteria	Firmicutes	Bacillus thuringiensis serovar zhaodongensis	124.8	1.3e-32	positive
R8CF16_BACCE	Bacteria	Firmicutes	Bacillus cereus str. Schrouff	124.8	1.3e-32	positive
A0A1I4G299_9BACI	Bacteria	Firmicutes	Bacillus sp. 5mfcol3.1	124.8	1.3e-32	positive
M1QZR2_BACTU	Bacteria	Firmicutes	Bacillus thuringiensis serovar thuringiensis str. IS5056	124.8	1.3e-32	positive
A0A243BHY1_BACTU	Bacteria	Firmicutes	Bacillus thuringiensis serovar poloniensis	124.8	1.3e-32	positive
B7IVF0_BACC2	Bacteria	Firmicutes	Bacillus cereus (strain G9842)	124.8	1.3e-32	positive
A0A0F6J2A2_BACTU	Bacteria	Firmicutes	Bacillus thuringiensis T01-328	124.8	1.3e-32	positive
A0A1C9BXM4_BACTU	Bacteria	Firmicutes	Bacillus thuringiensis Bt18247	124.8	1.3e-32	positive
A0A0Q0R8N9_BACTU	Bacteria	Firmicutes	Bacillus thuringiensis	124.8	1.3e-32	positive
A0A160H2R7_BACCE	Bacteria	Firmicutes	Bacillus cereus	124.8	1.3e-32	positive
R8ITT6_BACCE	Bacteria	Firmicutes	Bacillus cereus K-5975c	124.8	1.3e-32	positive
A0A561Y8W3_9BACI	Bacteria	Firmicutes	Bacillus sp. AK8	124.8	1.3e-32	positive
J9CDY3_BACCE	Bacteria	Firmicutes	Bacillus cereus HuB1-1	124.8	1.3e-32	positive
J3UV69_BACTU	Bacteria	Firmicutes	Bacillus thuringiensis HD-771	124.8	1.3e-32	positive
A0A2A9HPN3_9BACI	Bacteria	Firmicutes	Bacillus sp. YF23	124.8	1.3e-32	positive
A0A3B6YVM7_9BACI	Bacteria	Firmicutes	Bacillus sp. E25	124.8	1.3e-32	positive
R8RRV7_BACCE	Bacteria	Firmicutes	Bacillus cereus HuB4-4	124.8	1.3e-32	positive
A0A243FJ51_BACTU	Bacteria	Firmicutes	Bacillus thuringiensis serovar ostriniae	124.8	1.3e-32	positive
J8QTE5_BACCE	Bacteria	Firmicutes	Bacillus cereus BAG1X1-2	124.8	1.3e-32	positive
A0A242ZYK1_BACTU	Bacteria	Firmicutes	Bacillus thuringiensis serovar kim	124.8	1.3e-32	positive
A0A1M7GUF3_9BACI	Bacteria	Firmicutes	Bacillus sp. bc15	124.8	1.3e-32	positive
A0A2H3QBS5_9BACI	Bacteria	Firmicutes	Bacillus sp. AFS012607	124.8	1.3e-32	positive
A0A0Q9GYX0_9BACI	Bacteria	Firmicutes	Bacillus sp. Root131	124.8	1.3e-32	positive
A0A369D409_9BACI	Bacteria	Firmicutes	Bacillus sp. AG102	124.8	1.3e-32	positive
S3IPT8_BACCE	Bacteria	Firmicutes	Bacillus cereus BAG1O-3	124.8	1.3e-32	positive
C3DNX4_BACTS	Bacteria	Firmicutes	Bacillus thuringiensis serovar sotto str. T04001	124.8	1.3e-32	positive
A0A2S8VRL2_9BACI	Bacteria	Firmicutes	Bacillus sp. MYb78	124.8	1.3e-32	positive
A0A2V4X7S0_9BACI	Bacteria	Firmicutes	Bacillus sp. 196mf	124.8	1.3e-32	positive
A0A3S0YYN9_9BACI	Bacteria	Firmicutes	Bacillus sp. VKPM B-3276	124.8	1.3e-32	positive
A0A243FBW0_BACTY	Bacteria	Firmicutes	Bacillus thuringiensis subsp. kyushuensis	124.8	1.3e-32	positive
A0A242XTU8_BACTU	Bacteria	Firmicutes	Bacillus thuringiensis serovar novosibirsk	124.8	1.3e-32	positive
A0A243MC34_BACTJ	Bacteria	Firmicutes	Bacillus thuringiensis subsp. jegathesan	124.8	1.3e-32	positive
A0A4P7U6Y9_9BACI	Bacteria	Firmicutes	Bacillus sp. DU-106	124.8	1.3e-32	positive
A0A3B0ASD1_9BACI	Bacteria	Firmicutes	Bacillus sp. S66	124.8	1.3e-32	positive
J8I2M3_BACCE	Bacteria	Firmicutes	Bacillus cereus VD045	124.8	1.3e-32	positive
R8TIF6_BACCE	Bacteria	Firmicutes	Bacillus cereus VD184	124.8	1.3e-32	positive
J8J7M1_BACCE	Bacteria	Firmicutes	Bacillus cereus VD169	124.8	1.3e-32	positive
J8LF56_BACCE	Bacteria	Firmicutes	Bacillus cereus VD154	124.8	1.3e-32	positive
J8IZE9_BACCE	Bacteria	Firmicutes	Bacillus cereus VD166	124.8	1.3e-32	positive
A0A2C9ZH98_BACTV	Bacteria	Firmicutes	Bacillus thuringiensis subsp. medellin	124.8	1.3e-32	positive
A0A0T8IC56_STREE	Bacteria	Firmicutes	Streptococcus pneumoniae	124.8	1.3e-32	positive
B7H6Q1_BACC4	Bacteria	Firmicutes	Bacillus cereus (strain B4264)	124.8	1.3e-32	positive
A0A0G4CWZ0_BACTO	Bacteria	Firmicutes	Bacillus thuringiensis subsp. tolworthi	124.8	1.3e-32	positive
A0A0D1PFD9_BACTU	Bacteria	Firmicutes	Bacillus thuringiensis Sbt003	124.8	1.3e-32	positive
A0A243KX30_BACTU	Bacteria	Firmicutes	Bacillus thuringiensis serovar iberica	124.8	1.3e-32	positive
A0A229MDV4_9BACI	Bacteria	Firmicutes	Bacillus sp. KbaL1	124.8	1.3e-32	positive
J8ITW3_BACCE	Bacteria	Firmicutes	Bacillus cereus VD156	124.8	1.3e-32	positive
Q812W4_BACCR	Bacteria	Firmicutes	Bacillus cereus (strain ATCC 14579 / DSM 31 / JCM 2152 / NBRC 15305 / NCIMB 9373 / NRRL B-3711)	124.8	1.3e-32	positive
C3H5B3_BACTU	Bacteria	Firmicutes	Bacillus thuringiensis serovar huazhongensis BGSC 4BD1	124.8	1.3e-32	positive
J8NBF5_BACCE	Bacteria	Firmicutes	Bacillus cereus VD200	124.8	1.3e-32	positive
R8H2H2_BACCE	Bacteria	Firmicutes	Bacillus cereus VD196	124.8	1.3e-32	positive
A0A1M6M4U4_9BACI	Bacteria	Firmicutes	Bacillus sp. cl25	124.8	1.3e-32	positive
C2UI31_BACCE	Bacteria	Firmicutes	Bacillus cereus Rock1-15	124.8	1.3e-32	positive
A0A4U6PK11_9BACI	Bacteria	Firmicutes	Bacillus sp. PIC28	124.8	1.3e-32	positive
A0A243DEW5_BACTU	Bacteria	Firmicutes	Bacillus thuringiensis serovar subtoxicus	124.8	1.3e-32	positive
A0A1Q9KH92_9BACI	Bacteria	Firmicutes	Bacillus sp. MB366	124.8	1.3e-32	positive
A0A226R947_9BACI	Bacteria	Firmicutes	Bacillus sp. M13(2017)	124.8	1.3e-32	positive
A0A142GJA8_BACTU	Bacteria	Firmicutes	Bacillus thuringiensis	124.8	1.3e-32	positive
C2RCA7_BACCE	Bacteria	Firmicutes	Bacillus cereus m1550	124.8	1.3e-32	positive
A0A0J7GN68_BACCE	Bacteria	Firmicutes	Bacillus cereus	124.8	1.3e-32	positive
A0A243DRM5_BACUD	Bacteria	Firmicutes	Bacillus thuringiensis subsp. darmstadiensis	124.8	1.3e-32	positive
C3E7G9_BACTU	Bacteria	Firmicutes	Bacillus thuringiensis serovar pakistani str. T13001	124.8	1.3e-32	positive
C2T520_BACCE	Bacteria	Firmicutes	Bacillus cereus BDRD-Cer4	124.8	1.3e-32	positive
A0A2C5QXH6_BACCE	Bacteria	Firmicutes	Bacillus cereus	124.8	1.3e-32	positive
A0A4V5SZ77_BACCE	Bacteria	Firmicutes	Bacillus cereus	124.8	1.3e-32	positive
A0A454MM14_BACTU	Bacteria	Firmicutes	Bacillus thuringiensis	124.8	1.3e-32	positive
A0A1G8W7K8_9BACI	Bacteria	Firmicutes	Sediminibacillus albus	124.8	1.3e-32	positive
A0A023P950_9BACI	Bacteria	Firmicutes	Bacillus bombysepticus str. Wang	124.8	1.3e-32	positive
R8E7Z6_BACCE	Bacteria	Firmicutes	Bacillus cereus VD133	124.8	1.3e-32	positive
A0A243IYA9_BACTU	Bacteria	Firmicutes	Bacillus thuringiensis serovar yunnanensis	124.8	1.3e-32	positive
W8Y7G0_BACTU	Bacteria	Firmicutes	Bacillus thuringiensis DB27	124.8	1.3e-32	positive
G9Q2Q7_9BACI	Bacteria	Firmicutes	Bacillus sp. 7_6_55CFAA_CT2	124.8	1.3e-32	positive
A0A243C1L6_BACTU	Bacteria	Firmicutes	Bacillus thuringiensis serovar yosoo	124.8	1.3e-32	positive
R8LD96_BACCE	Bacteria	Firmicutes	Bacillus cereus HuB13-1	124.8	1.3e-32	positive
A0A243F9M8_BACUK	Bacteria	Firmicutes	Bacillus thuringiensis subsp. kumamotoensis	124.8	1.3e-32	positive
A0A242ZGC7_BACTU	Bacteria	Firmicutes	Bacillus thuringiensis serovar londrina	124.8	1.3e-32	positive
A0A371VQ52_9BACI	Bacteria	Firmicutes	Bacillus sp. dmp5	124.8	1.3e-32	positive
A0A1G1URQ5_9BACI	Bacteria	Firmicutes	Bacillus sp. RZ2MS9	124.8	1.3e-32	positive
C2XFS4_BACCE	Bacteria	Firmicutes	Bacillus cereus F65185	124.8	1.3e-32	positive
A0A150CJ27_BACCE	Bacteria	Firmicutes	Bacillus cereus	124.8	1.3e-32	positive
B5US63_BACCE	Bacteria	Firmicutes	Bacillus cereus AH1134	124.8	1.3e-32	positive
C2P2Q8_BACCE	Bacteria	Firmicutes	Bacillus cereus 172560W	124.8	1.3e-32	positive
A0A0K0SCG1_BACT3	Bacteria	Firmicutes	Bacillus thuringiensis subsp. indiana	124.8	1.3e-32	positive
A0A1B1SUP5_BACTU	Bacteria	Firmicutes	Bacillus thuringiensis	124.8	1.3e-32	positive
R8PJ50_BACCE	Bacteria	Firmicutes	Bacillus cereus ISP2954	124.8	1.3e-32	positive
J7VY84_BACCE	Bacteria	Firmicutes	Bacillus cereus BAG4O-1	124.8	1.3e-32	positive
A0A4Y9UGZ4_9BACI	Bacteria	Firmicutes	Bacillus sp. 007/AIA-02/001	124.8	1.3e-32	positive
A0A1W2GHG0_9BACI	Bacteria	Firmicutes	Bacillus sp. JKS001846	124.8	1.3e-32	positive
A0A0T8XIC3_STREE	Bacteria	Firmicutes	Streptococcus pneumoniae	124.8	1.3e-32	positive
A0A0F6FK00_BACTK	Bacteria	Firmicutes	Bacillus thuringiensis subsp. kurstaki	124.8	1.3e-32	positive
C2WRU1_BACCE	Bacteria	Firmicutes	Bacillus cereus Rock4-2	124.8	1.3e-32	positive
A0A243J5X5_BACTU	Bacteria	Firmicutes	Bacillus thuringiensis serovar pirenaica	124.8	1.3e-32	positive
A0A2N3P0N8_9BACI	Bacteria	Firmicutes	Bacillus sp. BI3	124.8	1.3e-32	positive
A0A135WVD4_9BACI	Bacteria	Firmicutes	Bacillus sp. JH7	124.8	1.3e-32	positive
A0A193CWN1_BACTU	Bacteria	Firmicutes	Bacillus thuringiensis serovar coreanensis	124.8	1.3e-32	positive
A0A2A2P3F4_9BACI	Bacteria	Firmicutes	Bacillus toyonensis	124.8	1.3e-32	positive
A0A2C2HP15_BACTU	Bacteria	Firmicutes	Bacillus thuringiensis	124.8	1.3e-32	positive
A0A1R0Y877_9BACL	Bacteria	Firmicutes	Paenibacillus odorifer	124.7	1.3e-32	positive
A0A264DH36_9BACL	Bacteria	Firmicutes	Paenibacillus sp. VTT E-133280	124.7	1.3e-32	positive
A0A1R0ZGU2_9BACL	Bacteria	Firmicutes	Paenibacillus odorifer	124.7	1.3e-32	positive
A0A4V2SYH6_9BACL	Bacteria	Firmicutes	Baia soyae	124.7	1.3e-32	positive
J7WDH6_BACCE	Bacteria	Firmicutes	Bacillus cereus VD022	124.7	1.3e-32	positive
R8YKL7_BACCE	Bacteria	Firmicutes	Bacillus cereus TIAC219	124.7	1.3e-32	positive
A0A4U2QT94_BACCE	Bacteria	Firmicutes	Bacillus cereus	124.7	1.3e-32	positive
A0A089ISM1_9BACL	Bacteria	Firmicutes	Paenibacillus sp. FSL H7-0737	124.7	1.3e-32	positive
A0A0W1B3E5_9BACL	Bacteria	Firmicutes	Paenibacillus etheri	124.7	1.3e-32	positive
A0A2C5GH82_9BACI	Bacteria	Firmicutes	Bacillus wiedmannii	124.7	1.3e-32	positive
A0A0G8EJZ1_BACCE	Bacteria	Firmicutes	Bacillus cereus	124.7	1.3e-32	positive
J8H1L4_BACCE	Bacteria	Firmicutes	Bacillus cereus VD014	124.7	1.3e-32	positive
A0A1K0B0P4_9BACI	Bacteria	Firmicutes	Bacillus luti	124.7	1.3e-32	positive
A0A2B4LSX1_BACCE	Bacteria	Firmicutes	Bacillus cereus	124.7	1.3e-32	positive
C2QG49_BACCE	Bacteria	Firmicutes	Bacillus cereus R309803	124.7	1.3e-32	positive
A0A0J6L4X0_9BACI	Bacteria	Firmicutes	Bacillus sp. LK2	124.7	1.3e-32	positive
A0A2B1FU97_BACCE	Bacteria	Firmicutes	Bacillus cereus	124.7	1.3e-32	positive
A0A1J9VV90_9BACI	Bacteria	Firmicutes	Bacillus paramycoides	124.7	1.3e-32	positive
A0A2B9BQQ4_BACCE	Bacteria	Firmicutes	Bacillus cereus	124.7	1.3e-32	positive
A0A2A2ID21_9BACI	Bacteria	Firmicutes	Virgibacillus profundi	124.7	1.3e-32	positive
J8JU97_BACCE	Bacteria	Firmicutes	Bacillus cereus VD107	124.7	1.3e-32	positive
A0A1G8HT85_9BACL	Bacteria	Firmicutes	Paenibacillus typhae	124.7	1.3e-32	positive
A0A1E8AFR5_BACTU	Bacteria	Firmicutes	Bacillus thuringiensis	124.7	1.3e-32	positive
F0PRR3_BACT0	Bacteria	Firmicutes	Bacillus thuringiensis subsp. finitimus (strain YBT-020)	124.7	1.3e-32	positive
A0A242X7H6_BACTU	Bacteria	Firmicutes	Bacillus thuringiensis serovar malayensis	124.7	1.3e-32	positive
A0A345XC67_9BACI	Bacteria	Firmicutes	Bacillus sp. COPE52	124.7	1.3e-32	positive
C2X1X5_BACCE	Bacteria	Firmicutes	Bacillus cereus Rock4-18	124.7	1.3e-32	positive
A0A1X3MMI9_9BACI	Bacteria	Firmicutes	Bacillus toyonensis	124.7	1.3e-32	positive
R8LJH3_BACCE	Bacteria	Firmicutes	Bacillus cereus VD131	124.7	1.3e-32	positive
C2UZF3_BACCE	Bacteria	Firmicutes	Bacillus cereus Rock3-28	124.7	1.3e-32	positive
J8KWS5_BACCE	Bacteria	Firmicutes	Bacillus cereus VD115	124.7	1.3e-32	positive
A0A1G4L3G3_BACCE	Bacteria	Firmicutes	Bacillus cereus	124.7	1.3e-32	positive
A0A329KU07_9BACL	Bacteria	Firmicutes	Paenibacillus sp. YN15	124.7	1.3e-32	positive
A0A371V6G5_9BACI	Bacteria	Firmicutes	Bacillus sp. dmp10	124.7	1.3e-32	positive
A0A2C1EC81_BACCE	Bacteria	Firmicutes	Bacillus cereus	124.7	1.3e-32	positive
A0A2B4NVM6_9BACI	Bacteria	Firmicutes	Bacillus sp. AFS075960	124.7	1.3e-32	positive
A0A1C4EHX4_BACCE	Bacteria	Firmicutes	Bacillus cereus	124.7	1.3e-32	positive
A0A1T2P5V0_BACCE	Bacteria	Firmicutes	Bacillus cereus	124.7	1.3e-32	positive
A0A4U2N549_9BACI	Bacteria	Firmicutes	Bacillus wiedmannii	124.7	1.3e-32	positive
A0A2N1K374_9BACI	Bacteria	Firmicutes	Bacillus sp. SN10	124.7	1.3e-32	positive
A0A1A9PWQ5_9BACI	Bacteria	Firmicutes	Bacillus wiedmannii	124.7	1.3e-32	positive
A0A243MZ60_BACTU	Bacteria	Firmicutes	Bacillus thuringiensis serovar sinensis	124.7	1.3e-32	positive
A0A2B4FPZ3_9BACI	Bacteria	Firmicutes	Bacillus sp. AFS059628	124.7	1.3e-32	positive
A0A4V5T8T8_9BACI	Bacteria	Firmicutes	Bacillus wiedmannii	124.7	1.3e-32	positive
A0A4R7M333_9BACI	Bacteria	Firmicutes	Bacillus sp. AG1163	124.7	1.3e-32	positive
A0A1G6NGQ5_9BACI	Bacteria	Firmicutes	Terribacillus halophilus	124.7	1.3e-32	positive
A0A2A8JD63_BACCE	Bacteria	Firmicutes	Bacillus cereus	124.7	1.3e-32	positive
A0A3G5UEZ4_9BACI	Bacteria	Firmicutes	Bacillus sp. FDAARGOS_527	124.7	1.3e-32	positive
A0A0F5RNK9_9BACI	Bacteria	Firmicutes	Bacillus sp. UMTAT18	124.7	1.3e-32	positive
A0A1C4FNR7_BACTU	Bacteria	Firmicutes	Bacillus thuringiensis	124.7	1.3e-32	positive
A0A2C3FBJ8_BACAN	Bacteria	Firmicutes	Bacillus anthracis	124.7	1.3e-32	positive
A0A0T8WE35_STREE	Bacteria	Firmicutes	Streptococcus pneumoniae	124.7	1.3e-32	positive
B7HM36_BACC7	Bacteria	Firmicutes	Bacillus cereus (strain AH187)	124.7	1.3e-32	positive
A0A0G8D2X4_9BACI	Bacteria	Firmicutes	Bacillus wiedmannii	124.7	1.3e-32	positive
B9IVZ2_BACCQ	Bacteria	Firmicutes	Bacillus cereus Q1	124.7	1.3e-32	positive
A0A316Y6G1_BACCE	Bacteria	Firmicutes	Bacillus cereus	124.7	1.3e-32	positive
A0A1J9ZQ40_9BACI	Bacteria	Firmicutes	Bacillus paranthracis	124.7	1.3e-32	positive
A0A516QVI0_9BACI	Bacteria	Firmicutes	Bacillus sp. BD59S	124.7	1.3e-32	positive
J8DJC3_BACCE	Bacteria	Firmicutes	Bacillus cereus MSX-D12	124.7	1.3e-32	positive
A0A506QET0_9BACI	Bacteria	Firmicutes	Bacillus bacterium	124.7	1.3e-32	positive
A0A2C9Z357_BACHU	Bacteria	Firmicutes	Bacillus thuringiensis subsp. konkukian	124.7	1.3e-32	positive
A0A229MRX3_9BACI	Bacteria	Firmicutes	Bacillus sp. KbaB1	124.7	1.3e-32	positive
C2MPP5_BACCE	Bacteria	Firmicutes	Bacillus cereus m1293	124.7	1.3e-32	positive
A0A243I391_BACTU	Bacteria	Firmicutes	Bacillus thuringiensis serovar thailandensis	124.7	1.3e-32	positive
J8JL11_BACCE	Bacteria	Firmicutes	Bacillus cereus VD102	124.7	1.3e-32	positive
A0A2G6QI06_9BACI	Bacteria	Firmicutes	Bacillus sp. 17-SMS-01	124.7	1.3e-32	positive
C2VFY5_BACCE	Bacteria	Firmicutes	Bacillus cereus Rock3-29	124.7	1.3e-32	positive
A0A1D3PLN9_BACCE	Bacteria	Firmicutes	Bacillus cereus	124.7	1.3e-32	positive
A0A2B4UIR1_9BACI	Bacteria	Firmicutes	Bacillus toyonensis	124.7	1.3e-32	positive
A0A242WJZ1_BACTU	Bacteria	Firmicutes	Bacillus thuringiensis serovar cameroun	124.7	1.3e-32	positive
K0FT51_BACTU	Bacteria	Firmicutes	Bacillus thuringiensis MC28	124.7	1.3e-32	positive
A0A2B5Y2N9_9BACI	Bacteria	Firmicutes	Bacillus toyonensis	124.7	1.3e-32	positive
A0A0K6J2C6_BACCE	Bacteria	Firmicutes	Bacillus cereus	124.7	1.3e-32	positive
A0A2B8IMH2_BACAN	Bacteria	Firmicutes	Bacillus anthracis	124.7	1.3e-32	positive
Q732F3_BACC1	Bacteria	Firmicutes	Bacillus cereus ATCC 10987	124.7	1.3e-32	positive
A0A150EVA4_BACCE	Bacteria	Firmicutes	Bacillus cereus	124.7	1.3e-32	positive
A0A1J9ZXZ3_9BACI	Bacteria	Firmicutes	Bacillus pacificus	124.7	1.3e-32	positive
A0A437SIQ0_BACTU	Bacteria	Firmicutes	Bacillus thuringiensis	124.7	1.3e-32	positive
A0A1T2PWP2_BACCE	Bacteria	Firmicutes	Bacillus cereus	124.7	1.3e-32	positive
A0A2C1E2M2_BACCE	Bacteria	Firmicutes	Bacillus cereus	124.7	1.3e-32	positive
A0A1E8B3A2_BACMY	Bacteria	Firmicutes	Bacillus mycoides	124.7	1.3e-32	positive
J9B5B9_BACCE	Bacteria	Firmicutes	Bacillus cereus BAG6O-2	124.7	1.3e-32	positive
A0A1D3MRK8_BACMY	Bacteria	Firmicutes	Bacillus mycoides	124.7	1.3e-32	positive
A0A2B1JZL7_BACCE	Bacteria	Firmicutes	Bacillus cereus	124.7	1.3e-32	positive
A0A347UYM7_BACTU	Bacteria	Firmicutes	Bacillus thuringiensis LM1212	124.7	1.3e-32	positive
C3C6N9_BACTU	Bacteria	Firmicutes	Bacillus thuringiensis serovar tochigiensis BGSC 4Y1	124.7	1.3e-32	positive
A0A063CHJ9_BACCE	Bacteria	Firmicutes	Bacillus cereus	124.7	1.3e-32	positive
A0A2A8YMB4_BACAN	Bacteria	Firmicutes	Bacillus anthracis	124.7	1.3e-32	positive
C2QX87_BACCE	Bacteria	Firmicutes	Bacillus cereus ATCC 4342	124.7	1.3e-32	positive
A0A0P0PGN8_BACTU	Bacteria	Firmicutes	Bacillus thuringiensis	124.7	1.3e-32	positive
A0A4Y6EXM2_9BACI	Bacteria	Firmicutes	Bacillus tropicus	124.7	1.3e-32	positive
A0A1J9TUF3_9BACI	Bacteria	Firmicutes	Bacillus sp. N35-10-4	124.7	1.3e-32	positive
A0A1N6Z8W2_BACCE	Bacteria	Firmicutes	Bacillus cereus	124.7	1.3e-32	positive
A0A420GS84_9BACI	Bacteria	Firmicutes	Bacillus toyonensis	124.7	1.3e-32	positive
A0A1D3QRH6_BACCE	Bacteria	Firmicutes	Bacillus cereus	124.7	1.3e-32	positive
A0A4R4BHS7_BACTU	Bacteria	Firmicutes	Bacillus thuringiensis	124.7	1.3e-32	positive
A0A0S3C1C9_BACTU	Bacteria	Firmicutes	Bacillus thuringiensis	124.7	1.3e-32	positive
A0A243GFF3_BACTF	Bacteria	Firmicutes	Bacillus thuringiensis subsp. finitimus	124.7	1.3e-32	positive
A0A261QH75_9BACI	Bacteria	Firmicutes	Bacillaceae bacterium SAS-127	124.7	1.3e-32	positive
A0A2A8WUV0_BACAN	Bacteria	Firmicutes	Bacillus anthracis	124.7	1.3e-32	positive
A0A1J9TRN8_9BACI	Bacteria	Firmicutes	Bacillus albus	124.7	1.3e-32	positive
A0A2A7DYJ4_9BACI	Bacteria	Firmicutes	Bacillus sp. AFS094611	124.7	1.3e-32	positive
A0A2C0XKF4_BACCE	Bacteria	Firmicutes	Bacillus cereus	124.7	1.3e-32	positive
A0A242XE34_BACTU	Bacteria	Firmicutes	Bacillus thuringiensis serovar guiyangiensis	124.7	1.3e-32	positive
A0A0J7D070_BACCE	Bacteria	Firmicutes	Bacillus cereus	124.7	1.3e-32	positive
A0A2B6WI05_9BACI	Bacteria	Firmicutes	Bacillus wiedmannii	124.7	1.3e-32	positive
A0A243K8I7_BACTU	Bacteria	Firmicutes	Bacillus thuringiensis serovar argentinensis	124.7	1.3e-32	positive
A0A3Q8R9P1_9BACI	Bacteria	Firmicutes	Bacillus wiedmannii bv. thuringiensis	124.7	1.3e-32	positive
A0A1C6XKG6_BACCE	Bacteria	Firmicutes	Bacillus cereus	124.7	1.3e-32	positive
A0A246PZ53_9BACI	Bacteria	Firmicutes	Bacillus sp. K2I17	124.7	1.3e-32	positive
A0A0C2VJY3_9BACL	Bacteria	Firmicutes	Jeotgalibacillus soli	124.7	1.3e-32	positive
A0A2S8UY40_9BACI	Bacteria	Firmicutes	Bacillus sp. MYb209	124.7	1.3e-32	positive
A0A2B1DHM9_BACCE	Bacteria	Firmicutes	Bacillus cereus	124.7	1.3e-32	positive
A0A0G8CK77_9BACI	Bacteria	Firmicutes	Bacillus wiedmannii	124.7	1.3e-32	positive
A0A0G8ELM3_BACCE	Bacteria	Firmicutes	Bacillus cereus	124.7	1.3e-32	positive
A0A2B0Y4A5_BACAN	Bacteria	Firmicutes	Bacillus anthracis	124.7	1.3e-32	positive
A0A164IRA9_BACCE	Bacteria	Firmicutes	Bacillus cereus	124.7	1.3e-32	positive
A0A2J9BTM5_BACTU	Bacteria	Firmicutes	Bacillus thuringiensis	124.7	1.3e-32	positive
J8IG45_BACCE	Bacteria	Firmicutes	Bacillus cereus VD048	124.7	1.3e-32	positive
R8MMP0_BACCE	Bacteria	Firmicutes	Bacillus cereus VD146	124.7	1.3e-32	positive
R8Q4E9_BACCE	Bacteria	Firmicutes	Bacillus cereus VD118	124.7	1.3e-32	positive
A0A150C7D7_BACCE	Bacteria	Firmicutes	Bacillus cereus	124.7	1.3e-32	positive
A0A1I5YD54_9BACI	Bacteria	Firmicutes	Bacillus sp. ok634	124.7	1.3e-32	positive
A9VU77_BACMK	Bacteria	Firmicutes	Bacillus mycoides (strain KBAB4)	124.7	1.3e-32	positive
R8LG79_BACCE	Bacteria	Firmicutes	Bacillus cereus MC118	124.7	1.3e-32	positive
A0A328L7W7_9BACI	Bacteria	Firmicutes	Bacillus sp. SRB_8	124.7	1.3e-32	positive
A0A084J3X9_BACMY	Bacteria	Firmicutes	Bacillus mycoides	124.7	1.3e-32	positive
J7W7G6_BACCE	Bacteria	Firmicutes	Bacillus cereus VD142	124.7	1.3e-32	positive
A0A4R3T5H7_9BACI	Bacteria	Firmicutes	Bacillus sp. OK077	124.7	1.3e-32	positive
J8AV77_BACCE	Bacteria	Firmicutes	Bacillus cereus BAG5X1-1	124.7	1.3e-32	positive
R8D497_BACCE	Bacteria	Firmicutes	Bacillus cereus HuA2-9	124.7	1.3e-32	positive
J8CWF0_BACCE	Bacteria	Firmicutes	Bacillus cereus HuA2-4	124.7	1.3e-32	positive
J9C7A5_BACCE	Bacteria	Firmicutes	Bacillus cereus HuA2-1	124.7	1.3e-32	positive
J8F5U8_BACCE	Bacteria	Firmicutes	Bacillus cereus MC67	124.7	1.3e-32	positive
A0A2T5V3B1_9BACI	Bacteria	Firmicutes	Bacillus sp. OV752	124.7	1.3e-32	positive
A0A328LM84_9BACI	Bacteria	Firmicutes	Bacillus sp. SRB_331	124.7	1.3e-32	positive
R8CWJ6_BACCE	Bacteria	Firmicutes	Bacillus cereus HuA3-9	124.7	1.3e-32	positive
A0A328MIY7_9BACI	Bacteria	Firmicutes	Bacillus sp. SRB_28	124.7	1.3e-32	positive
A0A366GKB9_9BACI	Bacteria	Firmicutes	Bacillus sp. DB-2	124.7	1.3e-32	positive
J8DEE7_BACCE	Bacteria	Firmicutes	Bacillus cereus HuA4-10	124.7	1.3e-32	positive
R8I4U1_BACCE	Bacteria	Firmicutes	Bacillus cereus VD021	124.7	1.3e-32	positive
A0A2S9HR21_9BACI	Bacteria	Firmicutes	Bacillus sp. MYb56	124.7	1.3e-32	positive
A0A243A584_BACTU	Bacteria	Firmicutes	Bacillus thuringiensis serovar navarrensis	124.7	1.3e-32	positive
A0A556CVX5_9BACI	Bacteria	Firmicutes	Bacillus sp. HY001	124.7	1.3e-32	positive
A0A164Q296_BACCE	Bacteria	Firmicutes	Bacillus cereus	124.7	1.3e-32	positive
A0A1K0BCL3_9BACI	Bacteria	Firmicutes	Bacillus mobilis	124.7	1.3e-32	positive
A0A109GG05_BACMY	Bacteria	Firmicutes	Bacillus mycoides	124.7	1.3e-32	positive
J8RB90_BACCE	Bacteria	Firmicutes	Bacillus cereus BAG1X1-3	124.7	1.3e-32	positive
A0A2B0GYP6_BACCE	Bacteria	Firmicutes	Bacillus cereus	124.7	1.3e-32	positive
R8HHE4_BACCE	Bacteria	Firmicutes	Bacillus cereus BAG1O-1	124.7	1.3e-32	positive
A0A1X6QFU3_BACMY	Bacteria	Firmicutes	Bacillus mycoides	124.7	1.3e-32	positive
C6J3A1_9BACL	Bacteria	Firmicutes	Paenibacillus sp. oral taxon 786 str. D14	124.7	1.3e-32	positive
A0A2B9DX99_BACCE	Bacteria	Firmicutes	Bacillus cereus	124.7	1.3e-32	positive
C2SP03_BACCE	Bacteria	Firmicutes	Bacillus cereus BDRD-ST196	124.7	1.3e-32	positive
A0A0A0WHQ2_BACMY	Bacteria	Firmicutes	Bacillus mycoides	124.7	1.3e-32	positive
J8B067_BACCE	Bacteria	Firmicutes	Bacillus cereus BAG6X1-2	124.7	1.3e-32	positive
A0A2C0EDJ3_BACCE	Bacteria	Firmicutes	Bacillus cereus	124.7	1.3e-32	positive
A0A1D3NFL2_BACMY	Bacteria	Firmicutes	Bacillus mycoides	124.7	1.3e-32	positive
A0A1V9W9M5_9BACI	Bacteria	Firmicutes	Bacillus sp. CDB3	124.7	1.3e-32	positive
A0A1H4BA49_9BACI	Bacteria	Firmicutes	Bacillus sp. 112mf	124.7	1.3e-32	positive
C2ZBV8_BACCE	Bacteria	Firmicutes	Bacillus cereus AH1272	124.7	1.3e-32	positive
A0A2B1PNR5_BACCE	Bacteria	Firmicutes	Bacillus cereus	124.7	1.3e-32	positive
J7YH14_BACCE	Bacteria	Firmicutes	Bacillus cereus BAG3X2-1	124.7	1.3e-32	positive
R8NZG2_BACCE	Bacteria	Firmicutes	Bacillus cereus VDM053	124.7	1.3e-32	positive
A0A2B0U741_BACCE	Bacteria	Firmicutes	Bacillus cereus	124.7	1.3e-32	positive
A0A2B9PYF4_BACCE	Bacteria	Firmicutes	Bacillus cereus	124.7	1.3e-32	positive
A0A2P8HX87_9BACI	Bacteria	Firmicutes	Salsuginibacillus halophilus	124.7	1.3e-32	positive
A0A1E5G0V4_9BACL	Bacteria	Firmicutes	Desulfuribacillus alkaliarsenatis	124.7	1.3e-32	positive
A0A0L0QNE6_VIRPA	Bacteria	Firmicutes	Virgibacillus pantothenticus	124.7	1.3e-32	positive
A0A1V4VVF4_9FIRM	Bacteria	Firmicutes	Pelotomaculum sp. PtaB.Bin013	124.7	1.4e-32	positive
A0A3R2HUH3_9ZZZZ	unclassified sequences		unclassified	124.6	1.4e-32	positive
A0A1G9MLJ0_9BACL	Bacteria	Firmicutes	Paenibacillus jilunlii	124.6	1.4e-32	positive
A0A4R5KPU5_9BACL	Bacteria	Firmicutes	Paenibacillus sp. MS74	124.6	1.4e-32	positive
A0A1M4WAT7_9CLOT	Bacteria	Firmicutes	Clostridium fallax	124.6	1.4e-32	positive
E4Q4V1_CALOW	Bacteria	Firmicutes	Caldicellulosiruptor owensensis (strain ATCC 700167 / DSM 13100 / OL)	124.6	1.4e-32	positive
A0A0B0HVM6_9BACL	Bacteria	Firmicutes	Paenibacillus sp. P1XP2	124.6	1.4e-32	positive
A0A4R1Y6L5_9BACI	Bacteria	Firmicutes	Bacillus sp. BK245	124.6	1.4e-32	positive
A0A3Q9I7K4_9BACL	Bacteria	Firmicutes	Paenibacillus sp. MBLB1234	124.6	1.4e-32	positive
A0A229URI9_9BACL	Bacteria	Firmicutes	Paenibacillus rigui	124.5	1.5e-32	positive
A0A3S1BUR7_9BACL	Bacteria	Firmicutes	Paenibacillus anaericanus	124.5	1.5e-32	positive
A0A1I2RFV2_9BACL	Bacteria	Firmicutes	Sporolactobacillus nakayamae	124.5	1.5e-32	positive
A0A3M8AS34_9BACL	Bacteria	Firmicutes	Brevibacillus gelatini	124.5	1.5e-32	positive
A0A2C5QN46_9BACI	Bacteria	Firmicutes	Bacillus wiedmannii	124.5	1.5e-32	positive
A0A3C2CT82_9BACI	Bacteria	Firmicutes	Bacillus bacterium	124.5	1.6e-32	positive
A0A494XXG9_9BACL	Bacteria	Firmicutes	Cohnella sp. M2MS4P-1	124.5	1.6e-32	positive
A0A2C1K0V2_BACCE	Bacteria	Firmicutes	Bacillus cereus	124.4	1.6e-32	positive
C2YVJ9_BACCE	Bacteria	Firmicutes	Bacillus cereus AH1271	124.4	1.6e-32	positive
A0A386V6X5_9BACI	Bacteria	Firmicutes	Bacillus mobilis	124.4	1.6e-32	positive
A0A410DSL8_9CLOT	Bacteria	Firmicutes	Clostridium sp. CT4	124.4	1.6e-32	positive
A0A0K6GR87_9BACI	Bacteria	Firmicutes	Anoxybacillus suryakundensis	124.4	1.6e-32	positive
A0A1E5LIR6_9BACI	Bacteria	Firmicutes	Bacillus solimangrovi	124.4	1.6e-32	positive
A0A1X7IEZ8_9BACL	Bacteria	Firmicutes	Paenibacillus aquistagni	124.4	1.6e-32	positive
A0A2G5RTV3_9BACI	Bacteria	Firmicutes	Anoxybacillus flavithermus	124.4	1.6e-32	positive
A0A094JUI2_9BACI	Bacteria	Firmicutes	Anoxybacillus sp. KU2-6(11)	124.4	1.6e-32	positive
V5MED2_BACTU	Bacteria	Firmicutes	Bacillus thuringiensis YBT-1518	124.4	1.6e-32	positive
G2IDU8_9CLOT	Bacteria	Firmicutes	Candidatus Arthromitus sp. SFB-rat-Yit	124.4	1.7e-32	positive
A0A1X6MFK1_9BACI	Bacteria	Firmicutes	Anoxybacillus ayderensis	124.4	1.7e-32	positive
A0A1H1CFU7_9BACI	Bacteria	Firmicutes	Virgibacillus salinus	124.4	1.7e-32	positive
A0A1G9MS96_9BACI	Bacteria	Firmicutes	Sediminibacillus halophilus	124.4	1.7e-32	positive
A0A268I3G7_9BACI	Bacteria	Firmicutes	Virgibacillus sp. 7505	124.3	1.7e-32	positive
A0A1D2YV19_9BACI	Bacteria	Firmicutes	Vulcanibacillus modesticaldus	124.3	1.7e-32	positive
A0A1C6INH8_9CLOT	Bacteria	Firmicutes	uncultured Clostridium sp.	124.3	1.7e-32	positive
A0A268AA47_9BACI	Bacteria	Firmicutes	Terribacillus saccharophilus	124.3	1.7e-32	positive
A0A0M0VS39_9BACI	Bacteria	Firmicutes	Bacillus sp. FJAT-18019	124.3	1.7e-32	positive
A0A1H8B2H4_9BACI	Bacteria	Firmicutes	Terribacillus saccharophilus	124.3	1.7e-32	positive
A0A1Y3QQ42_9BACL	Bacteria	Firmicutes	Paenibacillaceae bacterium ZCTH02-B3	124.3	1.7e-32	positive
A0A0D0HTC3_9BACI	Bacteria	Firmicutes	Anoxybacillus ayderensis	124.3	1.7e-32	positive
A0A0D0RW06_9BACI	Bacteria	Firmicutes	Anoxybacillus thermarum	124.3	1.7e-32	positive
A0A1I6QBT6_9BACL	Bacteria	Firmicutes	Marininema halotolerans	124.3	1.7e-32	positive
R5JCA3_9FIRM	Bacteria	Firmicutes	Firmicutes bacterium CAG:822	124.3	1.7e-32	positive
A0A0M1P221_9BACL	Bacteria	Firmicutes	Paenibacillus solani	124.3	1.7e-32	positive
A0A075LJH2_9BACI	Bacteria	Firmicutes	Terribacillus goriensis	124.3	1.8e-32	positive
A0A147K9S4_9BACI	Bacteria	Firmicutes	Bacillus coahuilensis p1.1.43	124.3	1.8e-32	positive
K6C5B3_9BACI	Bacteria	Firmicutes	Bacillus bataviensis LMG 21833	124.2	1.8e-32	positive
A0A0U9H9W3_9BACI	Bacteria	Firmicutes	Oceanobacillus picturae	124.2	1.8e-32	positive
A0A0K9M741_9BACI	Bacteria	Firmicutes	Bacillus sp. FJAT-27238	124.2	1.9e-32	positive
A0A2P7WZQ6_9BACL	Bacteria	Firmicutes	Brevibacillus sp. NRRL NRS-603	124.2	1.9e-32	positive
A0A2Z4ML99_BREBE	Bacteria	Firmicutes	Brevibacillus brevis	124.2	1.9e-32	positive
A0A4Y4I5E7_9BACL	Bacteria	Firmicutes	Brevibacillus formosus	124.2	1.9e-32	positive
A0A544UQU4_9BACI	Bacteria	Firmicutes	Lysinibacillus sp. SDF0063	124.2	1.9e-32	positive
C0ZGB0_BREBN	Bacteria	Firmicutes	Brevibacillus brevis (strain 47 / JCM 6285 / NBRC 100599)	124.2	1.9e-32	positive
W9AA14_9BACI	Bacteria	Firmicutes	Oceanobacillus picturae	124.2	1.9e-32	positive
A0A1Y4WXL2_BREBE	Bacteria	Firmicutes	Brevibacillus brevis	124.2	1.9e-32	positive
J2PTK7_9BACL	Bacteria	Firmicutes	Brevibacillus sp. BC25	124.2	1.9e-32	positive
A0A542SKC4_9BACL	Bacteria	Firmicutes	Brevibacillus sp. AG162	124.2	1.9e-32	positive
A0A448FUH4_BREBE	Bacteria	Firmicutes	Brevibacillus brevis	124.2	1.9e-32	positive
A0A220MHX7_9BACL	Bacteria	Firmicutes	Brevibacillus formosus	124.2	1.9e-32	positive
A0A517I396_BREBE	Bacteria	Firmicutes	Brevibacillus brevis	124.2	1.9e-32	positive
A0A285NIS0_9BACI	Bacteria	Firmicutes	Terribacillus aidingensis	124.2	1.9e-32	positive
A0A291BN00_BREBE	Bacteria	Firmicutes	Brevibacillus brevis X23	124.2	1.9e-32	positive
V9G5R4_9BACL	Bacteria	Firmicutes	Paenibacillus sp. JCM 10914	124.2	1.9e-32	positive
A0A160F543_9BACI	Bacteria	Firmicutes	Anoxybacillus amylolyticus	124.2	1.9e-32	positive
A0A2N5FMC1_9BACI	Bacteria	Firmicutes	Bacillus sp. UMB0893	124.2	1.9e-32	positive
A0A2P7V299_9BACL	Bacteria	Firmicutes	Brevibacillus sp. NRRL NRS-1210	124.2	1.9e-32	positive
A0A3R3K0P2_9ZZZZ	unclassified sequences		unclassified	124.2	1.9e-32	positive
A0A428MYU6_9BACI	Bacteria	Firmicutes	Bacillus salarius	124.1	2e-32	positive
A0A1Y5KI06_9BACL	Bacteria	Firmicutes	Paenibacillus sp. MY03	124.1	2e-32	positive
A0A1S2LZQ6_9BACI	Bacteria	Firmicutes	Anaerobacillus alkalidiazotrophicus	124	2.1e-32	positive
A0A2A9CFH6_9BACI	Bacteria	Firmicutes	Bacillus sp. es.036	124	2.1e-32	positive
A0A4Y1M6P7_9BACL	Bacteria	Firmicutes	Paenibacillus sp. Cedars	124	2.1e-32	positive
A0A2R9SXT1_9BACL	Bacteria	Firmicutes	Paenibacillus vortex V453	124	2.1e-32	positive
W4BG74_9BACL	Bacteria	Firmicutes	Paenibacillus sp. FSL R5-808	124	2.1e-32	positive
A0A163L139_9BACL	Bacteria	Firmicutes	Paenibacillus glucanolyticus	124	2.2e-32	positive
A0A268SDC7_9BACL	Bacteria	Firmicutes	Paenibacillus sp. 7516	124	2.2e-32	positive
A0A268B2Y7_9BACL	Bacteria	Firmicutes	Paenibacillus sp. 7523-1	124	2.2e-32	positive
A0A2W0CBC8_9BACL	Bacteria	Firmicutes	Paenibacillus illinoisensis	124	2.2e-32	positive
A0A3G3JWB8_9BACL	Bacteria	Firmicutes	Cohnella sp. 18JY8-7	124	2.2e-32	positive
A0A161PXL0_9FIRM	Bacteria	Firmicutes	Thermovenabulum gondwanense	123.9	2.3e-32	positive
W4AE14_9BACL	Bacteria	Firmicutes	Paenibacillus sp. FSL R5-192	123.9	2.4e-32	positive
A0A059WTY9_9BACT	Bacteria		uncultured bacterium	123.9	2.4e-32	positive
A0A4V1QZL9_9BACL	Bacteria	Firmicutes	Paenibacillaceae bacterium	123.9	2.4e-32	positive
A0A2S8NX08_9BACL	Bacteria	Firmicutes	Paenibacillus sp. PCH8	123.8	2.4e-32	positive
B7GGI7_ANOFW	Bacteria	Firmicutes	Anoxybacillus flavithermus (strain DSM 21510 / WK1)	123.8	2.5e-32	positive
A0A2M9NC65_9BACL	Bacteria	Firmicutes	Paenibacillus sp. GM1FR	123.8	2.5e-32	positive
A0A2S8X683_9BACL	Bacteria	Firmicutes	Paenibacillus sp. MYb63	123.8	2.5e-32	positive
A0A1L5LU18_9BACL	Bacteria	Firmicutes	Paenibacillus xylanexedens	123.8	2.5e-32	positive
A0A1R1E006_PAEAM	Bacteria	Firmicutes	Paenibacillus amylolyticus	123.8	2.5e-32	positive
A0A2N3JDH6_9BACL	Bacteria	Firmicutes	Paenibacillus sp. BGI2013	123.8	2.5e-32	positive
A0A1R1FJY8_9BACL	Bacteria	Firmicutes	Paenibacillus sp. FSL R5-0765	123.8	2.5e-32	positive
A0A1G6KPL6_9BACL	Bacteria	Firmicutes	Paenibacillus sp. CF095	123.8	2.5e-32	positive
A0A4R5ZT50_PAEAM	Bacteria	Firmicutes	Paenibacillus amylolyticus	123.8	2.5e-32	positive
A0A0F5IAR6_9BACI	Bacteria	Firmicutes	Quasibacillus thermotolerans	123.8	2.5e-32	positive
A0A1R1BU53_PAEAM	Bacteria	Firmicutes	Paenibacillus amylolyticus	123.8	2.5e-32	positive
A0A089KYA7_9BACL	Bacteria	Firmicutes	Paenibacillus sp. FSL R7-0331	123.8	2.5e-32	positive
A0A2M9MVU1_9BACL	Bacteria	Firmicutes	Paenibacillus sp. GM2FR	123.8	2.5e-32	positive
A0A516KFH0_9BACI	Bacteria	Firmicutes	Aquibacillus sp. TKL69	123.8	2.5e-32	positive
A0A4Y8PTY3_9BACL	Bacteria	Firmicutes	Paenibacillus sp. MEC069	123.8	2.5e-32	positive
A0A099RZJ7_9CLOT	Bacteria	Firmicutes	Clostridium sp. HMP27	123.8	2.5e-32	positive
A0A1H3LA96_9BACL	Bacteria	Firmicutes	Thermoactinomyces sp. DSM 45892	123.8	2.5e-32	positive
A0A1H8YSV7_9BACI	Bacteria	Firmicutes	Piscibacillus halophilus	123.8	2.5e-32	positive
A0A2R5EHU8_9BACL	Bacteria	Firmicutes	Paenibacillus agaridevorans	123.8	2.5e-32	positive
A0A223FJ18_9BACI	Bacteria	Firmicutes	Anoxybacillus flavithermus	123.8	2.5e-32	positive
A0A3N6CU67_9BACL	Bacteria	Firmicutes	Paenibacillus xylanexedens	123.7	2.6e-32	positive
A0A0Q7SH81_9BACL	Bacteria	Firmicutes	Paenibacillus sp. Root52	123.7	2.6e-32	positive
A0A162UQ74_9CLOT	Bacteria	Firmicutes	Clostridium magnum DSM 2767	123.7	2.6e-32	positive
A0A0B4W9G4_CLOBO	Bacteria	Firmicutes	Clostridium botulinum Prevot_594	123.7	2.7e-32	positive
A0A1V9IDP8_CLOSG	Bacteria	Firmicutes	Clostridium sporogenes	123.7	2.7e-32	positive
A0A481WMM3_THEVU	Bacteria	Firmicutes	Thermoactinomyces vulgaris	123.7	2.7e-32	positive
A0A1I7EWR8_9CLOT	Bacteria	Firmicutes	Clostridium sp. DSM 8431	123.7	2.7e-32	positive
A0A1K1VR36_9BACL	Bacteria	Firmicutes	Thermoactinomyces sp. DSM 45891	123.7	2.7e-32	positive
L1QH86_9CLOT	Bacteria	Firmicutes	Clostridium celatum DSM 1785	123.7	2.7e-32	positive
A0A1S2LLC2_9BACI	Bacteria	Firmicutes	Anaerobacillus alkalilacustris	123.7	2.8e-32	positive
A0A2V3W5P7_9BACI	Bacteria	Firmicutes	Pseudogracilibacillus auburnensis	123.6	2.8e-32	positive
A0A2L1U2T7_9BACL	Bacteria	Firmicutes	Paenibacillus larvae subsp. larvae	123.6	2.8e-32	positive
A0A1U9YIQ4_9BACL	Bacteria	Firmicutes	Paenibacillus larvae subsp. pulvifaciens	123.6	2.8e-32	positive
W2E998_9BACL	Bacteria	Firmicutes	Paenibacillus larvae subsp. larvae DSM 25719	123.6	2.8e-32	positive
V9WAY1_9BACL	Bacteria	Firmicutes	Paenibacillus larvae subsp. larvae DSM 25430	123.6	2.8e-32	positive
A0A2A5JYZ1_PAELB	Bacteria	Firmicutes	Paenibacillus larvae subsp. larvae B-3650	123.6	2.8e-32	positive
A0A316D7I6_9BACL	Bacteria	Firmicutes	Tumebacillus permanentifrigoris	123.6	2.8e-32	positive
A0A345PG63_9BACI	Bacteria	Firmicutes	Oceanobacillus sp. 160	123.6	2.9e-32	positive
A0A1L3ND40_CLOBO	Bacteria	Firmicutes	Clostridium botulinum	123.6	2.9e-32	positive
A0A3G9IQS6_9BACL	Bacteria	Firmicutes	Paenibacillus baekrokdamisoli	123.6	2.9e-32	positive
A0A150MH38_9BACI	Bacteria	Firmicutes	Geobacillus sp. B4113_201601	123.6	3e-32	positive
A0A561X1J3_9BACI	Bacteria	Firmicutes	Geobacillus sp. C56-T2	123.6	3e-32	positive
A0A264YZ71_9BACI	Bacteria	Firmicutes	Bacillus aryabhattai	123.5	3e-32	positive
A0A4V2X639_9BACI	Bacteria	Firmicutes	Bacillus sp. CBEL-1	123.5	3e-32	positive
A0A0N1F0E9_9BACI	Bacteria	Firmicutes	Oceanobacillus caeni	123.5	3e-32	positive
A0A162T4I3_9CLOT	Bacteria	Firmicutes	Clostridium magnum DSM 2767	123.5	3e-32	positive
A0A100VND7_PAEAM	Bacteria	Firmicutes	Paenibacillus amylolyticus	123.5	3.1e-32	positive
A0A3A1VPG2_9BACL	Bacteria	Firmicutes	Paenibacillus nanensis	123.5	3.1e-32	positive
A0A2T0BRT1_9CLOT	Bacteria	Firmicutes	Clostridium luticellarii	123.5	3.1e-32	positive
A0A0K0G7B2_9FIRM	Bacteria	Firmicutes	Bacilli bacterium VT-13-104	123.5	3.1e-32	positive
A0A162RKP7_9BACL	Bacteria	Firmicutes	Paenibacillus crassostreae	123.5	3.1e-32	positive
A0A2T6G405_9BACL	Bacteria	Firmicutes	Paenibacillus elgii	123.5	3.2e-32	positive
A0A372LBV5_9BACI	Bacteria	Firmicutes	Bacillus sp. V44-8	123.5	3.2e-32	positive
V6M2F1_9BACL	Bacteria	Firmicutes	Brevibacillus panacihumi W25	123.5	3.2e-32	positive
A0A427TUH4_9BACI	Bacteria	Firmicutes	Bacillus subterraneus	123.5	3.2e-32	positive
A0A163WIY9_9BACL	Bacteria	Firmicutes	Paenibacillus elgii	123.5	3.2e-32	positive
A0A3M8D186_9BACL	Bacteria	Firmicutes	Brevibacillus panacihumi	123.5	3.2e-32	positive
E0I3F0_9BACL	Bacteria	Firmicutes	Paenibacillus curdlanolyticus YK9	123.5	3.2e-32	positive
A0A0P8YWE5_9CLOT	Bacteria	Firmicutes	Oxobacter pfennigii	123.4	3.2e-32	positive
A0A2T0B4C8_9CLOT	Bacteria	Firmicutes	Clostridium liquoris	123.4	3.3e-32	positive
A0A1G8QFV6_9BACI	Bacteria	Firmicutes	Salimicrobium halophilum	123.4	3.3e-32	positive
A0A081P953_9BACL	Bacteria	Firmicutes	Paenibacillus tyrfis	123.4	3.3e-32	positive
A0A1T4JT86_9FIRM	Bacteria	Firmicutes	Garciella nitratireducens DSM 15102	123.4	3.4e-32	positive
A0A2K9MPQ5_CLOBO	Bacteria	Firmicutes	Clostridium botulinum	123.4	3.4e-32	positive
J7SVF0_CLOS1	Bacteria	Firmicutes	Clostridium sporogenes (strain ATCC 15579)	123.4	3.4e-32	positive
A0A0M1IS96_9CLOT	Bacteria	Firmicutes	Clostridium sp. L74	123.4	3.4e-32	positive
A0A0A1MY01_9BACI	Bacteria	Firmicutes	Oceanobacillus oncorhynchi	123.4	3.4e-32	positive
A0A1J1D1W3_CLOBO	Bacteria	Firmicutes	Clostridium botulinum	123.4	3.4e-32	positive
A0A1M4N7X7_9CLOT	Bacteria	Firmicutes	Clostridium sp. N3C	123.4	3.4e-32	positive
A0A410XJ00_9BACI	Bacteria	Firmicutes	Bacillus thermocopriae	123.4	3.4e-32	positive
A0A4V5TJN8_9BACL	Bacteria	Firmicutes	Brevibacillus sp. TGS2-1	123.4	3.4e-32	positive
A0A0A5FY51_9BACI	Bacteria	Firmicutes	Pontibacillus marinus BH030004 = DSM 16465	123.4	3.4e-32	positive
R6Y3C7_9CLOT	Bacteria	Firmicutes	Clostridium sp. CAG:433	123.4	3.5e-32	positive
A0A3D2M9C6_9FIRM	Bacteria	Firmicutes	Firmicutes bacterium	123.3	3.5e-32	positive
A0A3M8DUH7_9BACL	Bacteria	Firmicutes	Brevibacillus fluminis	123.3	3.5e-32	positive
R7RR43_9CLOT	Bacteria	Firmicutes	Thermobrachium celere DSM 8682	123.3	3.5e-32	positive
R4G0U5_9BACI	Bacteria	Firmicutes	Anoxybacillus flavithermus NBRC 109594	123.3	3.5e-32	positive
A0A398CLN5_9BACL	Bacteria	Firmicutes	Cohnella sp. K2E09-144	123.3	3.5e-32	positive
A0A0D1BUL4_CLOBO	Bacteria	Firmicutes	Clostridium botulinum B2 450	123.3	3.5e-32	positive
A0A514LGD1_9ACTN	Bacteria	Actinobacteria	Salilacibacter sp. NKC3-5	123.3	3.5e-32	positive
A0A2P1TTZ9_CLOBO	Bacteria	Firmicutes	Clostridium botulinum	123.3	3.6e-32	positive
F4XD95_9FIRM	Bacteria	Firmicutes	Ruminococcaceae bacterium D16	123.3	3.6e-32	positive
E6TTT5_BACCJ	Bacteria	Firmicutes	Bacillus cellulosilyticus (strain ATCC 21833 / DSM 2522 / FERM P-1141 / JCM 9156 / N-4)	123.2	3.7e-32	positive
A0A4Y9AFA6_9BACI	Bacteria	Firmicutes	Lentibacillus salicampi	123.2	3.7e-32	positive
A0A1H2YTH7_9BACL	Bacteria	Firmicutes	Paenibacillus sp. PDC88	123.2	3.8e-32	positive
A0A1R0WD94_9BACL	Bacteria	Firmicutes	Paenibacillus sp. FSL H7-0326	123.2	3.8e-32	positive
A0A069DBE8_9BACL	Bacteria	Firmicutes	Paenibacillus sp. TCA20	123.2	3.8e-32	positive
A0A0A6V995_9BACI	Bacteria	Firmicutes	Bacillus ginsengihumi	123.2	3.8e-32	positive
A0A173XLV1_CLOVE	Bacteria	Firmicutes	Clostridium ventriculi	123.2	3.8e-32	positive
A0A265NF09_9BACI	Bacteria	Firmicutes	Virgibacillus indicus	123.2	3.8e-32	positive
A0A1S9I9B8_9CLOT	Bacteria	Firmicutes	Clostridium tepidum	123.2	3.9e-32	positive
A0A1M7PDG5_9BACI	Bacteria	Firmicutes	Gracilibacillus kekensis	123.2	3.9e-32	positive
A0A4Y8LCQ3_9BACL	Bacteria	Firmicutes	Jeotgalibacillus salarius	123.2	3.9e-32	positive
A0A098M6B7_9BACL	Bacteria	Firmicutes	Paenibacillus wynnii	123.2	3.9e-32	positive
A0A3Q9HQA6_9FIRM	Bacteria	Firmicutes	Anoxybacter fermentans	123.2	3.9e-32	positive
A0A3E2JS84_9BACI	Bacteria	Firmicutes	Bacillus sp. V59.32b	123.1	4.1e-32	positive
A0A1E8F1L9_9CLOT	Bacteria	Firmicutes	Clostridium acetireducens DSM 10703	123.1	4.1e-32	positive
A0A259T1W6_9BACL	Bacteria	Firmicutes	Paenibacillus sp. XY044	123.1	4.2e-32	positive
A0A343JAU3_9CLOT	Bacteria	Firmicutes	Clostridium isatidis	123.1	4.2e-32	positive
A0A1H7L7L4_9BACL	Bacteria	Firmicutes	Paenibacillus sp. OK003	123.1	4.3e-32	positive
A0A0Q3WD97_BRECH	Bacteria	Firmicutes	Brevibacillus choshinensis	123	4.4e-32	positive
A0A1Q5WVP3_9BACL	Bacteria	Firmicutes	Paenibacillus sp. P3E	123	4.4e-32	positive
A0A327QGC4_9BACL	Bacteria	Firmicutes	Paenibacillus pabuli	123	4.4e-32	positive
A0A1H8MAS6_9BACL	Bacteria	Firmicutes	Paenibacillus sp. OK076	123	4.4e-32	positive
A0A2V3S423_9BACL	Bacteria	Firmicutes	Paenibacillus taichungensis	123	4.4e-32	positive
A0A2G7LRX7_9BACL	Bacteria	Firmicutes	Paenibacillus sp. LK1	123	4.4e-32	positive
A0A1H4HRX1_9BACL	Bacteria	Firmicutes	Paenibacillus sp. 276b	123	4.4e-32	positive
A0A0N0C4D1_9BACL	Bacteria	Firmicutes	Paenibacillus sp. A59	123	4.4e-32	positive
A0A329QSR6_9BACL	Bacteria	Firmicutes	Paenibacillus taichungensis	123	4.4e-32	positive
A0A1G4QWY1_9BACL	Bacteria	Firmicutes	Paenibacillus tianmuensis	123	4.4e-32	positive
A0A358GRA2_PAESP	Bacteria	Firmicutes	Paenibacillus sp.	123	4.4e-32	positive
A0A1V4G9E6_9BACL	Bacteria	Firmicutes	Paenibacillus sp. VT-16-81	123	4.4e-32	positive
A0A0A2UTS6_9BACL	Bacteria	Firmicutes	Paenibacillus sp. MAEPY2	123	4.4e-32	positive
A0A1R1GN71_9BACL	Bacteria	Firmicutes	Paenibacillus sp. FSL R7-0337	123	4.4e-32	positive
W4CKT3_9BACL	Bacteria	Firmicutes	Paenibacillus sp. FSL R7-269	123	4.4e-32	positive
W4E246_9BACL	Bacteria	Firmicutes	Paenibacillus sp. FSL R7-277	123	4.4e-32	positive
A0A1B1N700_9BACL	Bacteria	Firmicutes	Paenibacillus yonginensis	123	4.4e-32	positive
A0A1R1GS16_9BACL	Bacteria	Firmicutes	Paenibacillus sp. FSL R7-0333	123	4.4e-32	positive
A0A0S6U4T9_CLOBO	Bacteria	Firmicutes	Clostridium botulinum B str. Osaka05	123	4.5e-32	positive
A0A4U2PUD0_9BACL	Bacteria	Firmicutes	Paenibacillus terrae	123	4.5e-32	positive
A0A511ZGM4_9BACI	Bacteria	Firmicutes	Oceanobacillus sojae	123	4.5e-32	positive
A0A4V2SMY0_9BACL	Bacteria	Firmicutes	Scopulibacillus darangshiensis	123	4.5e-32	positive
A0A3R9MB19_9BACI	Bacteria	Firmicutes	Bacillus sp. HMF5848	123	4.6e-32	positive
A0A061N4J3_9BACL	Bacteria	Firmicutes	Geomicrobium sp. JCM 19055	122.9	4.6e-32	positive
A0A2V2YQP8_9BACL	Bacteria	Firmicutes	Paenibacillus cellulosilyticus	122.9	4.6e-32	positive
A0A1I0FZM9_9BACL	Bacteria	Firmicutes	Paenibacillus sp. NFR01	122.9	4.7e-32	positive
A0A4Z0H5I0_9BACI	Bacteria	Firmicutes	Halobacillus salinus	122.9	4.7e-32	positive
A0A1E7DKR9_9BACI	Bacteria	Firmicutes	Domibacillus iocasae	122.9	4.8e-32	positive
A0A061NXV9_9BACL	Bacteria	Firmicutes	Geomicrobium sp. JCM 19038	122.9	4.8e-32	positive
A0A1H4J6D3_9BACL	Bacteria	Firmicutes	Paenibacillus sp. GP183	122.9	4.8e-32	positive
A0A3D9GR48_9BACL	Bacteria	Firmicutes	Paenibacillus sp. VMFN-D1	122.9	4.8e-32	positive
A0A0B2F825_9BACL	Bacteria	Firmicutes	Paenibacillus sp. IHB B 3415	122.9	4.8e-32	positive
A0A089K1M2_9BACL	Bacteria	Firmicutes	Paenibacillus sp. FSL R5-0912	122.9	4.8e-32	positive
A0A1R1CXP8_9BACL	Bacteria	Firmicutes	Paenibacillus sp. FSL H8-0259	122.9	4.9e-32	positive
A0A084H3I6_BACID	Bacteria	Firmicutes	Bacillus indicus	122.9	4.9e-32	positive
A0A017RUW5_9CLOT	Bacteria	Firmicutes	Fervidicella metallireducens AeB	122.8	5e-32	positive
A0A2I0QW47_9BACI	Bacteria	Firmicutes	Halalkalibacillus sp. B3227	122.8	5e-32	positive
A0A1A0G462_PAEPO	Bacteria	Firmicutes	Paenibacillus polymyxa	122.8	5e-32	positive
A0A544WY59_9BACL	Bacteria	Firmicutes	Paenibacillus sp. MS2379	122.8	5e-32	positive
A0A161S2R8_9BACL	Bacteria	Firmicutes	Paenibacillus jamilae	122.8	5e-32	positive
A0A0A2HFH3_CLOBO	Bacteria	Firmicutes	Clostridium botulinum	122.8	5e-32	positive
A0A378Y0N8_PAEPO	Bacteria	Firmicutes	Paenibacillus polymyxa	122.8	5e-32	positive
A0A3R4W6K0_9ZZZZ	unclassified sequences		unclassified	122.8	5e-32	positive
A0A1D7ME39_PAEPO	Bacteria	Firmicutes	Paenibacillus polymyxa	122.8	5e-32	positive
E0RGN3_PAEP6	Bacteria	Firmicutes	Paenibacillus polymyxa E681	122.8	5e-32	positive
A0A0K2FAY0_9BACL	Bacteria	Firmicutes	Paenibacillus peoriae	122.8	5e-32	positive
A0A2S6NTL6_9BACL	Bacteria	Firmicutes	Paenibacillus peoriae	122.8	5e-32	positive
A0A074L823_PAEPO	Bacteria	Firmicutes	Paenibacillus polymyxa	122.8	5e-32	positive
E3E8G1_PAEPS	Bacteria	Firmicutes	Paenibacillus polymyxa (strain SC2)	122.8	5.1e-32	positive
A0A3G8R8A1_9BACL	Bacteria	Firmicutes	Paenibacillus sp. M-152	122.8	5.1e-32	positive
A0A4U2P9K8_PAEPO	Bacteria	Firmicutes	Paenibacillus polymyxa	122.8	5.1e-32	positive
A0A3R1DQV8_9ZZZZ	unclassified sequences		unclassified	122.8	5.1e-32	positive
A0A094YU52_BACAO	Bacteria	Firmicutes	Bacillus alcalophilus ATCC 27647 = CGMCC 1.3604	122.8	5.2e-32	positive
A0A221MDZ4_9BACI	Bacteria	Firmicutes	Virgibacillus necropolis	122.8	5.2e-32	positive
G7VPW8_PAETH	Bacteria	Firmicutes	Paenibacillus terrae HPL-003	122.8	5.3e-32	positive
A0A4R3L5G4_9BACL	Bacteria	Firmicutes	Hazenella coriacea	122.8	5.3e-32	positive
A0A0M0KIU6_9BACI	Bacteria	Firmicutes	Bacillus okuhidensis	122.8	5.3e-32	positive
Q9K9S3_BACHD	Bacteria	Firmicutes	Bacillus halodurans (strain ATCC BAA-125 / DSM 18197 / FERM 7344 / JCM 9153 / C-125)	122.8	5.3e-32	positive
A0A1Y3Q8K8_9BACL	Bacteria	Firmicutes	Thermobacillus sp. ZCTH02-B1	122.7	5.3e-32	positive
A0A3E0WX84_9BACI	Bacteria	Firmicutes	Virgibacillus dokdonensis	122.7	5.5e-32	positive
A0A4Q1TB14_9BACL	Bacteria	Firmicutes	Ammoniphilus sp. CFH 90114	122.7	5.5e-32	positive
A0A4Y7WVJ4_BACHO	Bacteria	Firmicutes	Bacillus halodurans	122.7	5.6e-32	positive
C9R8N6_AMMDK	Bacteria	Firmicutes	Ammonifex degensii (strain DSM 10501 / KC4)	122.7	5.7e-32	positive
A0A1I5M4K7_9BACI	Bacteria	Firmicutes	Salibacterium halotolerans	122.6	5.8e-32	positive
A0A509FW27_PAEPO	Bacteria	Firmicutes	Paenibacillus polymyxa	122.6	5.8e-32	positive
A0A3M8AWY8_9BACL	Bacteria	Firmicutes	Brevibacillus agri	122.6	5.9e-32	positive
J2I1S5_9BACL	Bacteria	Firmicutes	Brevibacillus sp. CF112	122.6	5.9e-32	positive
A0A3N9Q287_9BACL	Bacteria	Firmicutes	Paenibacillus sp. 7197	122.6	5.9e-32	positive
Q3AAE0_CARHZ	Bacteria	Firmicutes	Carboxydothermus hydrogenoformans (strain ATCC BAA-161 / DSM 6008 / Z-2901)	122.6	5.9e-32	positive
A0A1X7HKS9_9BACL	Bacteria	Firmicutes	Paenibacillus uliginis N3/975	122.6	5.9e-32	positive
A0A3M8DRT9_9BACL	Bacteria	Firmicutes	Brevibacillus nitrificans	122.6	6e-32	positive
A0A240AAX0_CLOCO	Bacteria	Firmicutes	Clostridium cochlearium	122.6	6.1e-32	positive
A0A089NN11_9BACL	Bacteria	Firmicutes	Paenibacillus graminis	122.6	6.1e-32	positive
A0A1V5BGQ9_9FIRM	Bacteria	Firmicutes	Pelotomaculum sp. PtaU1.Bin035	122.5	6.2e-32	positive
A0A0D7WWB2_9BACL	Bacteria	Firmicutes	Paenibacillus terrae	122.5	6.2e-32	positive
F5L8Z5_CALTT	Bacteria	Firmicutes	Caldalkalibacillus thermarum (strain TA2.A1)	122.5	6.2e-32	positive
A0A1E5K2L7_9BACI	Bacteria	Firmicutes	Oceanobacillus sp. E9	122.5	6.2e-32	positive
A0A2W4K5N3_9FIRM	Bacteria	Firmicutes	Firmicutes bacterium	122.5	6.2e-32	positive
A0A1M6CC22_9FIRM	Bacteria	Firmicutes	Desulfofundulus thermosubterraneus DSM 16057	122.5	6.4e-32	positive
A0A1H8DMG2_9BACL	Bacteria	Firmicutes	Lihuaxuella thermophila	122.5	6.4e-32	positive
A0A4P8X6P5_9BACI	Bacteria	Firmicutes	Bacillus flexus	122.5	6.5e-32	positive
A0A1N6NGH2_9BACI	Bacteria	Firmicutes	Bacillus sp. RU2C	122.5	6.6e-32	positive
A0A4Z0GSH8_9BACL	Bacteria	Firmicutes	Sporolactobacillus shoreae	122.4	6.7e-32	positive
A0A3D8P2X3_9THEO	Bacteria	Firmicutes	Ammonifex thiophilus	122.4	6.7e-32	positive
A0A090ZIR2_PAEMA	Bacteria	Firmicutes	Paenibacillus macerans	122.4	6.7e-32	positive
A0A3E0K5P7_9BACI	Bacteria	Firmicutes	Caldibacillus debilis	122.4	6.8e-32	positive
A0A444Q9Z5_9BACI	Bacteria	Firmicutes	Halobacillus sp. SKP4-6	122.4	6.8e-32	positive
A0A1R1HX91_PAEMA	Bacteria	Firmicutes	Paenibacillus macerans	122.4	6.8e-32	positive
A0A420VJV8_9BACI	Bacteria	Firmicutes	Caldibacillus debilis GB1	122.4	6.8e-32	positive
A0A388MWY7_9BACL	Bacteria	Firmicutes	Paenibacillus thermophilus	122.4	6.8e-32	positive
A0A1M5A3K6_9FIRM	Bacteria	Firmicutes	Desulfofundulus australicus DSM 11792	122.4	6.8e-32	positive
A0A1A5XQ94_9BACL	Bacteria	Firmicutes	Brevibacillus sp. WF146	122.4	6.9e-32	positive
A0A553KGG6_9BACL	Bacteria	Firmicutes	Brevibacillus sp. LEMMJ03	122.4	6.9e-32	positive
A0A2S8PHD5_9BACL	Bacteria	Firmicutes	Paenibacillus sp. AR247	122.4	7e-32	positive
A0A2N5MIV9_9BACI	Bacteria	Firmicutes	Bacillus sp. V5-8f	122.3	7.1e-32	positive
A0A4Q7QWL8_9BACI	Bacteria	Firmicutes	Fictibacillus sp. BK138	122.3	7.2e-32	positive
A0A1B1Z3T9_9BACI	Bacteria	Firmicutes	Fictibacillus arsenicus	122.3	7.4e-32	positive
Q8CXI6_OCEIH	Bacteria	Firmicutes	Oceanobacillus iheyensis (strain DSM 14371 / CIP 107618 / JCM 11309 / KCTC 3954 / HTE831)	122.3	7.4e-32	positive
A0A0P9DQT1_9BACL	Bacteria	Firmicutes	Paenibacillus sp. A3	122.3	7.4e-32	positive
A0A1V3G6W5_9BACI	Bacteria	Firmicutes	Fictibacillus arsenicus	122.3	7.4e-32	positive
A1HU58_9FIRM	Bacteria	Firmicutes	Thermosinus carboxydivorans Nor1	122.3	7.5e-32	positive
A0A1I4DFN1_9BACL	Bacteria	Firmicutes	Paenibacillus sp. 1_12	122.3	7.6e-32	positive
A0A1G5KR55_9BACL	Bacteria	Firmicutes	Paenibacillus polysaccharolyticus	122.2	7.7e-32	positive
A0A2M8YRY1_9BACI	Bacteria	Firmicutes	Bacillus sp. YR288	122.2	7.8e-32	positive
A0A1C3ZAJ7_9BACI	Bacteria	Firmicutes	Bacillus sp. v-76	122.2	7.8e-32	positive
A0A0V8JRT6_9BACI	Bacteria	Firmicutes	Bacillus sp. SGD-V-76	122.2	7.8e-32	positive
A0A4V6RRF9_9BACI	Bacteria	Firmicutes	Anoxybacillus kamchatkensis	122.2	8e-32	positive
A0A0A2SJT5_9BACI	Bacteria	Firmicutes	Anoxybacillus gonensis	122.2	8e-32	positive
A0A1H9KXD4_9BACI	Bacteria	Firmicutes	Gracilibacillus ureilyticus	122.2	8e-32	positive
A0A0J6D0B9_9BACI	Bacteria	Firmicutes	Anaerobacillus macyae	122.2	8.1e-32	positive
A0A346DD01_9BACI	Bacteria	Firmicutes	Anoxybacillus kamchatkensis G10	122.2	8.1e-32	positive
W7YHN2_9BACL	Bacteria	Firmicutes	Paenibacillus pini JCM 16418	122.2	8.1e-32	positive
M5RCS5_9BACI	Bacteria	Firmicutes	Anoxybacillus gonensis	122.2	8.1e-32	positive
A0A3S0UFH1_9BACI	Bacteria	Firmicutes	Bacillus cavernae	122.1	8.4e-32	positive
A0A3M8CJY2_9BACL	Bacteria	Firmicutes	Brevibacillus invocatus	122.1	8.4e-32	positive
M9LII5_PAEPP	Bacteria	Firmicutes	Paenibacillus popilliae ATCC 14706	122.1	8.6e-32	positive
F5LD19_9BACL	Bacteria	Firmicutes	Paenibacillus sp. HGF7	122	8.8e-32	positive
A0A143MJX1_9BACI	Bacteria	Firmicutes	Geobacillus subterraneus	122	8.9e-32	positive
A0A410X166_9BACL	Bacteria	Firmicutes	Paenibacillus chitinolyticus	122	8.9e-32	positive
A0A1V9BET1_9BACI	Bacteria	Firmicutes	Geobacillus sp. 46C-IIa	122	9e-32	positive
A0A1H5SNP6_9BACL	Bacteria	Firmicutes	Paenibacillus sp. UNC499MF	122	9e-32	positive
A0A1C6KKE7_9CLOT	Bacteria	Firmicutes	uncultured Clostridium sp.	122	9e-32	positive
A0A1M6KBK7_9FIRM	Bacteria	Firmicutes	Tepidibacter formicigenes DSM 15518	122	9e-32	positive
A0A174EIA7_9CLOT	Bacteria	Firmicutes	Clostridium disporicum	122	9.1e-32	positive
A0A4Q0UX85_CLOTA	Bacteria	Firmicutes	Clostridium tetani	122	9.1e-32	positive
A0A2K9J4J0_9BACI	Bacteria	Firmicutes	Virgibacillus dokdonensis	122	9.1e-32	positive
A0A0F3FNN7_9CLOT	Bacteria	Firmicutes	Clostridium baratii	122	9.2e-32	positive
A0A0A7FSM7_9CLOT	Bacteria	Firmicutes	Clostridium baratii str. Sullivan	122	9.2e-32	positive
A0A074LRT5_9BACL	Bacteria	Firmicutes	Tumebacillus flagellatus	122	9.4e-32	positive
A0A3P3U8J0_9BACL	Bacteria	Firmicutes	Paenibacillus sp. KCOM 3021	121.9	9.5e-32	positive
A0A323TUU8_9BACI	Bacteria	Firmicutes	Salipaludibacillus keqinensis	121.9	9.5e-32	positive
A0A174Q5Z6_9CLOT	Bacteria	Firmicutes	Clostridium baratii	121.9	9.5e-32	positive
A0A386H4P6_9CLOT	Bacteria	Firmicutes	Clostridium sp. JN500901	121.9	9.5e-32	positive
A0A0K9HK86_GEOSE	Bacteria	Firmicutes	Geobacillus stearothermophilus	121.9	9.5e-32	positive
A0A2G7HEQ1_9CLOT	Bacteria	Firmicutes	Clostridium combesii	121.9	9.6e-32	positive
A0A2W6P2I3_9BACL	Bacteria	Firmicutes	Paenibacillus silvae	121.9	9.6e-32	positive
A0A2V4VTZ7_PAEBA	Bacteria	Firmicutes	Paenibacillus barcinonensis	121.9	9.6e-32	positive
A0A433ZFX7_CLOBO	Bacteria	Firmicutes	Clostridium botulinum	121.9	9.9e-32	positive
B1IKR2_CLOBK	Bacteria	Firmicutes	Clostridium botulinum (strain Okra / Type B1)	121.9	9.9e-32	positive
A0A1Q8Q698_9BACI	Bacteria	Firmicutes	Domibacillus antri	121.9	9.9e-32	positive
A0A3R9P545_9BACI	Bacteria	Firmicutes	Bacillus salarius	121.9	1e-31	positive
A0A1M5BHV7_9FIRM	Bacteria	Firmicutes	Desulfotomaculum putei DSM 12395	121.9	1e-31	positive
A5I1T5_CLOBH	Bacteria	Firmicutes	Clostridium botulinum (strain Hall / ATCC 3502 / NCTC 13319 / Type A)	121.8	1e-31	positive
A0A0L9ZW98_CLOBO	Bacteria	Firmicutes	Clostridium botulinum	121.8	1e-31	positive
C1FME8_CLOBJ	Bacteria	Firmicutes	Clostridium botulinum (strain Kyoto / Type A2)	121.8	1e-31	positive
B1L166_CLOBM	Bacteria	Firmicutes	Clostridium botulinum (strain Loch Maree / Type A3)	121.8	1e-31	positive
A0A175M2L6_CLOBO	Bacteria	Firmicutes	Clostridium botulinum B2 433	121.8	1e-31	positive
A7GDE4_CLOBL	Bacteria	Firmicutes	Clostridium botulinum (strain Langeland / NCTC 10281 / Type F)	121.8	1e-31	positive
M1ZRD9_CLOBO	Bacteria	Firmicutes	Clostridium botulinum CFSAN001627	121.8	1e-31	positive
A0A2I4NJP2_CLOBO	Bacteria	Firmicutes	Clostridium botulinum	121.8	1e-31	positive
A0A3F2ZRB2_CLOB6	Bacteria	Firmicutes	Clostridium botulinum (strain 657 / Type Ba4)	121.8	1e-31	positive
A0A0E1KVY9_CLOBO	Bacteria	Firmicutes	Clostridium botulinum CDC_1436	121.8	1e-31	positive
A0A3F3DYG9_CLOBO	Bacteria	Firmicutes	Clostridium botulinum Bf	121.8	1e-31	positive
A0A1K1MPN9_9BACL	Bacteria	Firmicutes	Paenibacillus sp. UNCCL117	121.8	1.1e-31	positive
S5ZBE1_BACPJ	Bacteria	Firmicutes	Geobacillus genomosp. 3	121.8	1.1e-31	positive
A0A135L4B7_9BACI	Bacteria	Firmicutes	Tepidibacillus decaturensis	121.8	1.1e-31	positive
A0A1V5BZT9_9FIRM	Bacteria	Firmicutes	Pelotomaculum sp. PtaU1.Bin065	121.7	1.1e-31	positive
A0A1V4VKN3_9FIRM	Bacteria	Firmicutes	Pelotomaculum sp. PtaB.Bin117	121.7	1.1e-31	positive
A0A0M3R978_9BACI	Bacteria	Firmicutes	Bacillus gobiensis	121.7	1.1e-31	positive
A0A0N0I8K0_9BACI	Bacteria	Firmicutes	Geobacillus sp. BCO2	121.7	1.1e-31	positive
T0NC67_9CLOT	Bacteria	Firmicutes	Clostridium sp. BL8	121.7	1.1e-31	positive
A0A1V9IV23_CLOSG	Bacteria	Firmicutes	Clostridium sporogenes	121.7	1.1e-31	positive
A0A4Y4HI43_9BACL	Bacteria	Firmicutes	Brevibacillus borstelensis	121.6	1.2e-31	positive
M8DDU5_9BACL	Bacteria	Firmicutes	Brevibacillus borstelensis AK1	121.6	1.2e-31	positive
A0A1I6R9G5_9BACL	Bacteria	Firmicutes	Paenibacillus sp. 453mf	121.5	1.3e-31	positive
F6CIS3_DESK7	Bacteria	Firmicutes	Desulfofundulus kuznetsovii (strain DSM 6115 / VKM B-1805 / 17)	121.5	1.3e-31	positive
A0A174GEE3_9CLOT	Bacteria	Firmicutes	Clostridium disporicum	121.5	1.3e-31	positive
A0A163QUL9_9BACI	Bacteria	Firmicutes	Fictibacillus phosphorivorans	121.5	1.3e-31	positive
A0A4Q4IJV7_9BACL	Bacteria	Firmicutes	Sporolactobacillus sp. THM19-2	121.5	1.3e-31	positive
A0A2K1EGV5_9BACL	Bacteria	Firmicutes	Paenibacillus sp. F4	121.5	1.3e-31	positive
D9QVM1_ACEAZ	Bacteria	Firmicutes	Acetohalobium arabaticum (strain ATCC 49924 / DSM 5501 / Z-7288)	121.5	1.3e-31	positive
A0A1Q5T158_9BACI	Bacteria	Firmicutes	Geobacillus sp. 1017	121.4	1.4e-31	positive
A0A4D7Q8V4_GEOKU	Bacteria	Firmicutes	Geobacillus kaustophilus NBRC 102445	121.4	1.4e-31	positive
A0A1V4PC06_9BACI	Bacteria	Firmicutes	Geobacillus sp. LEMMY01	121.4	1.4e-31	positive
T0NQA7_9BACI	Bacteria	Firmicutes	Geobacillus sp. A8	121.4	1.4e-31	positive
A0A370GY51_9BACI	Bacteria	Firmicutes	Falsibacillus pallidus	121.4	1.4e-31	positive
A0A4V2PCS8_9BACI	Bacteria	Firmicutes	Anoxybacillus amylolyticus	121.4	1.4e-31	positive
A0A553M827_9BACI	Bacteria	Firmicutes	Geobacillus sp. LEMMJ02	121.4	1.4e-31	positive
U2WUS6_GEOKU	Bacteria	Firmicutes	Geobacillus kaustophilus GBlys	121.4	1.4e-31	positive
A0A063YUH4_9BACI	Bacteria	Firmicutes	Geobacillus sp. CAMR5420	121.4	1.4e-31	positive
Q5L0Y1_GEOKA	Bacteria	Firmicutes	Geobacillus kaustophilus (strain HTA426)	121.4	1.4e-31	positive
A0A2H5KFN4_BACCL	Bacteria	Firmicutes	Bacillus caldolyticus	121.4	1.4e-31	positive
V6VDE4_9BACI	Bacteria	Firmicutes	Geobacillus sp. MAS1	121.4	1.4e-31	positive
G8N0B8_GEOTH	Bacteria	Firmicutes	Geobacillus thermoleovorans CCB_US3_UF5	121.4	1.4e-31	positive
A0A098L5G9_GEOTH	Bacteria	Firmicutes	Geobacillus thermoleovorans B23	121.4	1.4e-31	positive
A0A4V1NT24_9BACI	Bacteria	Firmicutes	Geobacillus sp. PK12	121.4	1.4e-31	positive
A0A142CZ64_9BACI	Bacteria	Firmicutes	Geobacillus sp. JS12	121.4	1.4e-31	positive
A0A226Q243_9BACI	Bacteria	Firmicutes	Geobacillus thermocatenulatus	121.4	1.4e-31	positive
A0A0J0V2A1_9BACI	Bacteria	Firmicutes	Geobacillus sp. T6	121.4	1.4e-31	positive
A0A0K2H5G1_GEOSE	Bacteria	Firmicutes	Geobacillus stearothermophilus 10	121.4	1.4e-31	positive
A0A1C6D3F5_9CLOT	Bacteria	Firmicutes	uncultured Clostridium sp.	121.4	1.4e-31	positive
A0A2Z3N680_GEOTH	Bacteria	Firmicutes	Geobacillus thermoleovorans	121.4	1.4e-31	positive
L7ZWU4_9BACI	Bacteria	Firmicutes	Geobacillus sp. GHH01	121.4	1.4e-31	positive
A0A0D8BWU8_GEOKU	Bacteria	Firmicutes	Geobacillus kaustophilus	121.4	1.4e-31	positive
A0A3D0IVV5_9BACL	Bacteria	Firmicutes	Brevibacillus sp.	121.4	1.4e-31	positive
A0A3M8E0U4_BREPA	Bacteria	Firmicutes	Brevibacillus parabrevis	121.4	1.4e-31	positive
A0A3B9URF4_CLOSP	Bacteria	Firmicutes	Clostridium sp.	121.4	1.4e-31	positive
A0A1V9CSU7_9BACI	Bacteria	Firmicutes	Geobacillus zalihae	121.4	1.4e-31	positive
A0A222WLT0_9BACL	Bacteria	Firmicutes	Paenibacillus kribbensis	121.4	1.4e-31	positive
H6CKH1_9BACL	Bacteria	Firmicutes	Paenibacillus sp. Aloe-11	121.4	1.4e-31	positive
A0A0E0T9Y4_GEOS2	Bacteria	Firmicutes	Geobacillus sp. (strain Y412MC52)	121.4	1.4e-31	positive
A0A352NWH6_CLOSP	Bacteria	Firmicutes	Clostridium sp.	121.4	1.4e-31	positive
A0A1M4YJG8_9CLOT	Bacteria	Firmicutes	Clostridium fallax	121.3	1.5e-31	positive
A0A1L8D3I0_9THEO	Bacteria	Firmicutes	Carboxydothermus islandicus	121.3	1.5e-31	positive
A0A345BWZ5_9RHOB	Bacteria	Proteobacteria	Ruegeria sp. NKC1-1	121.3	1.5e-31	positive
A0A0C1UHG3_9CLOT	Bacteria	Firmicutes	Clostridium argentinense CDC 2741	121.2	1.6e-31	positive
L5N359_9BACI	Bacteria	Firmicutes	Halobacillus sp. BAB-2008	121.2	1.6e-31	positive
A0A0U2VYJ5_9BACL	Bacteria	Firmicutes	Paenibacillus naphthalenovorans	121.2	1.6e-31	positive
A0A4Y4FUN5_9BACL	Bacteria	Firmicutes	Brevibacillus centrosporus	121.2	1.6e-31	positive
A0A1I3SUP9_9BACL	Bacteria	Firmicutes	Brevibacillus sp. OK042	121.2	1.6e-31	positive
A0A0Q3SBR6_9BACI	Bacteria	Firmicutes	Bacillus sp. FJAT-25509	121.2	1.6e-31	positive
A0A1H5URF6_9CLOT	Bacteria	Firmicutes	Caloramator fervidus	121.2	1.7e-31	positive
A0A024QE22_9BACI	Bacteria	Firmicutes	Virgibacillus massiliensis	121.1	1.7e-31	positive
A0A3R4HSM7_9ZZZZ	unclassified sequences		unclassified	121.1	1.7e-31	positive
A0A410PM19_9CLOT	Bacteria	Firmicutes	Clostridium sp. JN-9	121.1	1.8e-31	positive
A0A1I3N6D3_9BACL	Bacteria	Firmicutes	Thermoflavimicrobium dichotomicum	121.1	1.8e-31	positive
A0A0K9YUU5_9BACL	Bacteria	Firmicutes	Brevibacillus reuszeri	121	1.8e-31	positive
A0A1C6HCE8_9CLOT	Bacteria	Firmicutes	uncultured Clostridium sp.	121	1.8e-31	positive
A0A4R8H318_9FIRM	Bacteria	Firmicutes	Orenia marismortui	121	1.8e-31	positive
A0A150FPK8_CLOPD	Bacteria	Firmicutes	[Clostridium] paradoxum JW-YL-7 = DSM 7308	121	1.9e-31	positive
A0A3R3BVP1_9ZZZZ	unclassified sequences		unclassified	121	1.9e-31	positive
A0A151AQ58_9CLOT	Bacteria	Firmicutes	Clostridium colicanis DSM 13634	121	1.9e-31	positive
A0A2T0AWQ6_9CLOT	Bacteria	Firmicutes	Clostridium thermopalmarium DSM 5974	121	1.9e-31	positive
A0A371PJ59_9BACL	Bacteria	Firmicutes	Paenibacillus paeoniae	121	1.9e-31	positive
A0A498DBX2_9BACI	Bacteria	Firmicutes	Oceanobacillus sp. YLB-02	121	1.9e-31	positive
A0A427SLF4_CLOBU	Bacteria	Firmicutes	Clostridium butyricum	120.9	2e-31	positive
A0A3A6PIQ4_9BACL	Bacteria	Firmicutes	Paenibacillus pinisoli	120.9	2e-31	positive
A0A0F4VY23_9CLOT	Bacteria	Firmicutes	Clostridium sp. IBUN125C	120.9	2e-31	positive
A0A0F4WRP0_9CLOT	Bacteria	Firmicutes	Clostridium sp. IBUN13A	120.9	2e-31	positive
A0A0F4WCK8_9CLOT	Bacteria	Firmicutes	Clostridium sp. IBUN22A	120.9	2e-31	positive
C4IL36_CLOBU	Bacteria	Firmicutes	Clostridium butyricum E4 str. BoNT E BL5262	120.9	2.1e-31	positive
A0A1I6V276_9BACI	Bacteria	Firmicutes	Halolactibacillus miurensis	120.9	2.1e-31	positive
A0A512TJ69_CLOBU	Bacteria	Firmicutes	Clostridium butyricum	120.9	2.1e-31	positive
A0A2S0UC44_9BACL	Bacteria	Firmicutes	Paenibacillus sp. CAA11	120.9	2.1e-31	positive
A0A174G2N0_9CLOT	Bacteria	Firmicutes	Clostridium paraputrificum	120.9	2.1e-31	positive
A0A0Q1DF94_CLOBU	Bacteria	Firmicutes	Clostridium butyricum	120.9	2.1e-31	positive
A0A1F1L629_9CLOT	Bacteria	Firmicutes	Clostridium sp. HMSC19A10	120.9	2.1e-31	positive
W1U2U1_CLOBU	Bacteria	Firmicutes	Clostridium butyricum DORA_1	120.8	2.1e-31	positive
A0A2S7FD24_CLOBU	Bacteria	Firmicutes	Clostridium butyricum	120.8	2.1e-31	positive
A0A512T8Q6_CLOBU	Bacteria	Firmicutes	Clostridium butyricum	120.8	2.1e-31	positive
N9Z318_CLOBU	Bacteria	Firmicutes	Clostridium butyricum 60E.3	120.8	2.1e-31	positive
A0A4Y1UIK6_CLOBU	Bacteria	Firmicutes	Clostridium butyricum	120.8	2.1e-31	positive
A0A1M6Q2W8_9BACL	Bacteria	Firmicutes	Alicyclobacillus montanus	120.8	2.1e-31	positive
A0A1G8MEI8_9BACI	Bacteria	Firmicutes	Natribacillus halophilus	120.8	2.2e-31	positive
A0A3R4YKC1_9ZZZZ	unclassified sequences		unclassified	120.8	2.2e-31	positive
A0A174LA80_9CLOT	Bacteria	Firmicutes	Clostridium disporicum	120.8	2.2e-31	positive
A0A089IBF4_9BACL	Bacteria	Firmicutes	Paenibacillus sp. FSL H7-0357	120.7	2.3e-31	positive
A0A1R0YMA5_9BACL	Bacteria	Firmicutes	Paenibacillus borealis	120.7	2.3e-31	positive
A0A3R4RCU6_9ZZZZ	unclassified sequences		unclassified	120.7	2.3e-31	positive
A0A3R2HG20_9ZZZZ	unclassified sequences		unclassified	120.7	2.3e-31	positive
A0A1I4IXW1_9BACI	Bacteria	Firmicutes	Salibacterium qingdaonense	120.7	2.3e-31	positive
A0A089M0E6_9BACL	Bacteria	Firmicutes	Paenibacillus stellifer	120.7	2.3e-31	positive
A0A3R2UQ29_9ZZZZ	unclassified sequences		unclassified	120.7	2.3e-31	positive
A0A0U1KPN9_9BACI	Bacteria	Firmicutes	Paraliobacillus sp. PM-2	120.7	2.3e-31	positive
A0A2T0BGF6_9CLOT	Bacteria	Firmicutes	Clostridium vincentii	120.7	2.3e-31	positive
A0A2A6E374_9BACL	Bacteria	Firmicutes	Paenibacillaceae bacterium JTherm	120.7	2.4e-31	positive
A0A263BXP0_9BACI	Bacteria	Firmicutes	Bacillus sp. SA5d-4	120.7	2.4e-31	positive
K0IZ33_AMPXN	Bacteria	Firmicutes	Amphibacillus xylanus (strain ATCC 51415 / DSM 6626 / JCM 7361 / LMG 17667 / NBRC 15112 / Ep01)	120.7	2.4e-31	positive
X5A3J0_9BACL	Bacteria	Firmicutes	Paenibacillus sabinae T27	120.7	2.4e-31	positive
A0A0J5TUN6_9BACI	Bacteria	Firmicutes	Bacillus pseudalcaliphilus	120.7	2.4e-31	positive
R7HHW8_9FIRM	Bacteria	Firmicutes	Firmicutes bacterium CAG:321	120.6	2.4e-31	positive
L0EFN5_THECK	Bacteria	Firmicutes	Thermobacillus composti (strain DSM 18247 / JCM 13945 / KWC4)	120.6	2.4e-31	positive
A0A3E0QVI3_9BACL	Bacteria	Firmicutes	Thermobacillus sp.	120.6	2.4e-31	positive
A0A3E0JMR7_9BACL	Bacteria	Firmicutes	Paenibacillaceae bacterium	120.6	2.4e-31	positive
A0A1Q6QW55_9FIRM	Bacteria	Firmicutes	Firmicutes bacterium CAG:321_26_22	120.6	2.5e-31	positive
B9E0V7_CLOK1	Bacteria	Firmicutes	Clostridium kluyveri (strain NBRC 12016)	120.6	2.5e-31	positive
A5N7E4_CLOK5	Bacteria	Firmicutes	Clostridium kluyveri (strain ATCC 8527 / DSM 555 / NCIMB 10680)	120.6	2.5e-31	positive
A0A510BM74_9BACI	Bacteria	Firmicutes	Bacillaceae bacterium ZC4	120.6	2.5e-31	positive
A0A161VYJ5_9BACI	Bacteria	Firmicutes	Aeribacillus pallidus	120.6	2.5e-31	positive
A0A3E0JVH6_9BACI	Bacteria	Firmicutes	Bacillaceae bacterium	120.6	2.5e-31	positive
A0A165X995_9BACI	Bacteria	Firmicutes	Aeribacillus pallidus	120.6	2.5e-31	positive
A0A559U8A8_9BACI	Bacteria	Firmicutes	Aeribacillus composti	120.6	2.5e-31	positive
A0A4Q9DPE6_9BACL	Bacteria	Firmicutes	Paenibacillus sp. N2SHLJ1	120.6	2.5e-31	positive
R5HUB8_9MOLU	Bacteria	Tenericutes	Acholeplasma sp. CAG:878	120.6	2.6e-31	positive
A0A1L5F6D7_CLOKL	Bacteria	Firmicutes	Clostridium kluyveri	120.6	2.6e-31	positive
A0A1M5QG32_9FIRM	Bacteria	Firmicutes	Tepidibacter thalassicus DSM 15285	120.5	2.6e-31	positive
A0A3E0RKY6_9BACL	Bacteria	Firmicutes	Cohnella sp.	120.5	2.6e-31	positive
R7F240_9BACI	Bacteria	Firmicutes	Bacillus sp. CAG:988	120.5	2.6e-31	positive
K8DZW6_9FIRM	Bacteria	Firmicutes	Desulfotomaculum hydrothermale Lam5 = DSM 18033	120.5	2.7e-31	positive
D9S2T1_THEOJ	Bacteria	Firmicutes	Thermosediminibacter oceani (strain ATCC BAA-1034 / DSM 16646 / JW/IW-1228P)	120.5	2.7e-31	positive
A0A418TC46_9BACL	Bacteria	Firmicutes	Paenibacillus sp. 1011MAR3C5	120.5	2.7e-31	positive
F4LT11_TEPAE	Bacteria	Firmicutes	Tepidanaerobacter acetatoxydans (strain DSM 21804 / JCM 16047 / Re1)	120.5	2.8e-31	positive
A0A2W1NDR4_9BACL	Bacteria	Firmicutes	Paenibacillus xerothermodurans	120.5	2.8e-31	positive
A0A1M5NF63_9BACI	Bacteria	Firmicutes	Virgibacillus chiguensis	120.4	2.8e-31	positive
A0A1M4V013_9BACL	Bacteria	Firmicutes	Seinonella peptonophila	120.4	2.9e-31	positive
A0A1N6UA69_9BACI	Bacteria	Firmicutes	Domibacillus enclensis	120.4	2.9e-31	positive
A0A4R2L152_9CLOT	Bacteria	Firmicutes	Marinisporobacter balticus	120.4	2.9e-31	positive
A0A2C0ZB32_9BACI	Bacteria	Firmicutes	Bacillus sp. AFS041924	120.3	3e-31	positive
A0A4R6N6X1_9BACL	Bacteria	Firmicutes	Paenibacillus sp. BK673	120.3	3.1e-31	positive
A0A433XQV5_9BACL	Bacteria	Firmicutes	Paenibacillus sp. 3-5-3	120.3	3.1e-31	positive
F7Z3Q0_BACC6	Bacteria	Firmicutes	Bacillus coagulans (strain 2-6)	120.3	3.1e-31	positive
A0A368XSF6_9BACI	Bacteria	Firmicutes	Saliterribacillus persicus	120.2	3.3e-31	positive
A0A2H3MTW1_9BACI	Bacteria	Firmicutes	Bacillus sp. AFS017336	120.1	3.6e-31	positive
A0A2A7X1B2_9BACI	Bacteria	Firmicutes	Bacillus sp. AFS002410	120.1	3.6e-31	positive
A0A150KFU2_BACCO	Bacteria	Firmicutes	Bacillus coagulans	120.1	3.6e-31	positive
A0A0B5XAY7_BACCO	Bacteria	Firmicutes	Bacillus coagulans DSM 1 = ATCC 7050	120.1	3.6e-31	positive
A0A177L9X1_9BACI	Bacteria	Firmicutes	Domibacillus aminovorans	120.1	3.6e-31	positive
A0A150JWL1_BACCO	Bacteria	Firmicutes	Bacillus coagulans	120.1	3.6e-31	positive
A0A0C5CD57_BACCO	Bacteria	Firmicutes	Bacillus coagulans	120.1	3.6e-31	positive
G2TJX6_BACCO	Bacteria	Firmicutes	Bacillus coagulans 36D1	120.1	3.6e-31	positive
A0A133KC67_BACCO	Bacteria	Firmicutes	Bacillus coagulans	120.1	3.7e-31	positive
A0A559JL26_9BACL	Bacteria	Firmicutes	Cohnella sp. G13	120	3.7e-31	positive
A0A177KJW0_9BACI	Bacteria	Firmicutes	Domibacillus aminovorans	120	3.8e-31	positive
A0A1V4IA30_9FIRM	Bacteria	Firmicutes	[Clostridium] thermoalcaliphilum	120	3.9e-31	positive
A0A161UG26_GEOSE	Bacteria	Firmicutes	Geobacillus stearothermophilus	120	4e-31	positive
A0A163YLK6_9BACI	Bacteria	Firmicutes	Geobacillus sp. 15	120	4e-31	positive
A0A0K1KE01_9BACI	Bacteria	Firmicutes	Geobacillus sp. LC300	120	4e-31	positive
A0A2M9T781_9BACI	Bacteria	Firmicutes	Geobacillus sp. WSUCF-018B	120	4e-31	positive
A0A223DZD7_9BACI	Bacteria	Firmicutes	Geobacillus lituanicus	120	4e-31	positive
A0A369BMJ4_9BACL	Bacteria	Firmicutes	Fontibacillus phaseoli	119.9	4e-31	positive
A0A494X3H0_9FIRM	Bacteria	Firmicutes	Desulfofundulus salinum	119.9	4e-31	positive
A0A1I0Z2S6_9BACI	Bacteria	Firmicutes	Lentibacillus halodurans	119.9	4.1e-31	positive
A0A327YT57_9BACI	Bacteria	Firmicutes	Anoxybacillus vitaminiphilus	119.9	4.1e-31	positive
A0A2R6Y358_9BACL	Bacteria	Firmicutes	Candidatus Carbobacillus altaicus	119.8	4.3e-31	positive
U2D3E7_9FIRM	Bacteria	Firmicutes	Clostridiales bacterium oral taxon 876 str. F0540	119.8	4.3e-31	positive
A0A1I2S7B5_9BACL	Bacteria	Firmicutes	Planifilum fulgidum	119.8	4.4e-31	positive
A0A495AET8_9BACI	Bacteria	Firmicutes	Oceanobacillus halophilus	119.8	4.5e-31	positive
A0A2B8TXM4_9BACI	Bacteria	Firmicutes	Bacillus sp. AFS055030	119.8	4.5e-31	positive
A0A0U4EVJ8_9BACI	Bacteria	Firmicutes	Lentibacillus amyloliquefaciens	119.8	4.5e-31	positive
A0A4Q0VE06_CLOTA	Bacteria	Firmicutes	Clostridium tetani	119.8	4.6e-31	positive
A0A178TLR1_GEOSE	Bacteria	Firmicutes	Geobacillus stearothermophilus	119.8	4.6e-31	positive
A0A368WVT0_9BACI	Bacteria	Firmicutes	Bacillus sp. NFR08	119.7	4.6e-31	positive
A0A150LLV3_9BACI	Bacteria	Firmicutes	Caldibacillus debilis	119.7	4.7e-31	positive
A0A1Q5P545_9BACI	Bacteria	Firmicutes	Domibacillus mangrovi	119.7	4.7e-31	positive
A0A1H2QFT5_9BACL	Bacteria	Firmicutes	Marininema mesophilum	119.7	4.7e-31	positive
A0A356VQD4_9LACO	Bacteria	Firmicutes	Lactobacillus acetotolerans	119.7	4.8e-31	positive
A0A3C2DW61_9FIRM	Bacteria	Firmicutes	Ruminococcaceae bacterium	119.7	4.8e-31	positive
A0A4R2RJ10_9FIRM	Bacteria	Firmicutes	Heliophilum fasciatum	119.7	4.9e-31	positive
A0A4R7KR96_9CLOT	Bacteria	Firmicutes	Fonticella tunisiensis	119.7	4.9e-31	positive
A0A1V2AC24_9BACI	Bacteria	Firmicutes	Domibacillus epiphyticus	119.6	4.9e-31	positive
R5A8E7_9CLOT	Bacteria	Firmicutes	Clostridium sp. CAG:1000	119.6	5e-31	positive
A0A329MM68_9BACL	Bacteria	Firmicutes	Paenibacillus contaminans	119.6	5e-31	positive
V6J012_9BACL	Bacteria	Firmicutes	Sporolactobacillus laevolacticus DSM 442	119.6	5.1e-31	positive
Q894B6_CLOTE	Bacteria	Firmicutes	Clostridium tetani (strain Massachusetts / E88)	119.6	5.3e-31	positive
A0A3B9M304_9FIRM	Bacteria	Firmicutes	Peptococcaceae bacterium	119.5	5.5e-31	positive
A0A494Z1X8_9BACI	Bacteria	Firmicutes	Oceanobacillus bengalensis	119.5	5.5e-31	positive
A0A4Q4IPY7_9BACL	Bacteria	Firmicutes	Sporolactobacillus sp. THM7-4	119.5	5.6e-31	positive
A0A0F7CKJ7_PAEDU	Bacteria	Firmicutes	Paenibacillus durus ATCC 35681	119.4	5.9e-31	positive
A0A343JFZ1_9CLOT	Bacteria	Firmicutes	Clostridium isatidis	119.4	6.1e-31	positive
A0A160IM80_9BACI	Bacteria	Firmicutes	Fictibacillus phosphorivorans	119.3	6.1e-31	positive
A0A1G7I4P0_9FIRM	Bacteria	Firmicutes	Sporolituus thermophilus DSM 23256	119.3	6.2e-31	positive
A0A556PY55_9BACI	Bacteria	Firmicutes	Allobacillus sp. SKP2-8	119.3	6.2e-31	positive
A0A357SXM7_9FIRM	Bacteria	Firmicutes	Firmicutes bacterium	119.3	6.3e-31	positive
A0A4Y3T4N7_9BACL	Bacteria	Firmicutes	Sporolactobacillus inulinus	119.3	6.4e-31	positive
A0A0U1QM01_9BACL	Bacteria	Firmicutes	Sporolactobacillus inulinus CASD	119.3	6.4e-31	positive
A0A174ANU1_9CLOT	Bacteria	Firmicutes	Clostridium disporicum	119.2	6.8e-31	positive
A0A1C6F076_9CLOT	Bacteria	Firmicutes	uncultured Clostridium sp.	119.2	6.8e-31	positive
A0A0M9DLF9_9BACI	Bacteria	Firmicutes	Lysinibacillus macroides	119.2	6.8e-31	positive
R5MH45_9FIRM	Bacteria	Firmicutes	Eubacterium sp. CAG:180	119.2	6.8e-31	positive
A0A356PT19_9FIRM	Bacteria	Firmicutes	Ruminococcaceae bacterium	119.2	6.8e-31	positive
A0A3D5LPY2_9FIRM	Bacteria	Firmicutes	Ruminococcaceae bacterium	119.2	6.9e-31	positive
A0A1M5C446_9BACI	Bacteria	Firmicutes	Ornithinibacillus halophilus	119.2	7.1e-31	positive
L0KAZ7_HALHC	Bacteria	Firmicutes	Halobacteroides halobius (strain ATCC 35273 / DSM 5150 / MD-1)	119.1	7.3e-31	positive
A0A1H8I5K9_9BACI	Bacteria	Firmicutes	Amphibacillus marinus	119.1	7.6e-31	positive
A0A1I0HDM7_9FIRM	Bacteria	Firmicutes	[Clostridium] cocleatum	119.1	7.6e-31	positive
A0A1H8R442_9BACL	Bacteria	Firmicutes	Paenibacillus sophorae	119	8.1e-31	positive
A0A0H3J384_CLOPA	Bacteria	Firmicutes	Clostridium pasteurianum DSM 525 = ATCC 6013	118.9	8.4e-31	positive
A0A1D9N313_CLOPA	Bacteria	Firmicutes	Clostridium pasteurianum	118.9	8.4e-31	positive
A0A2A9RX05_9BACI	Bacteria	Firmicutes	Bacillus sp. AFS088145	118.9	8.5e-31	positive
A0A2B9ARP7_9BACI	Bacteria	Firmicutes	Bacillus sp. AFS053548	118.9	8.5e-31	positive
U1WEC1_ANEAE	Bacteria	Firmicutes	Aneurinibacillus aneurinilyticus ATCC 12856	118.9	8.6e-31	positive
A0A3E3EFD7_9FIRM	Bacteria	Firmicutes	Erysipelatoclostridium ramosum	118.8	8.8e-31	positive
B0N0X8_9FIRM	Bacteria	Firmicutes	Erysipelatoclostridium ramosum DSM 1402	118.8	8.8e-31	positive
H1AQ73_9FIRM	Bacteria	Firmicutes	Coprobacillus sp. 8_2_54BFAA	118.8	8.8e-31	positive
G9QZG7_9FIRM	Bacteria	Firmicutes	Coprobacillus sp. 3_3_56FAA	118.8	8.8e-31	positive
A0A410DP01_9CLOT	Bacteria	Firmicutes	Clostridium sp. CT4	118.8	8.8e-31	positive
A0A355SK93_9CLOT	Bacteria	Firmicutes	Clostridiaceae bacterium	118.8	9.2e-31	positive
A0A3N5ANL4_9THEO	Bacteria	Firmicutes	Thermodesulfitimonas autotrophica	118.7	9.4e-31	positive
A0A352NL32_9FIRM	Bacteria	Firmicutes	Pelotomaculum sp.	118.7	9.6e-31	positive
R7MHW3_9CLOT	Bacteria	Firmicutes	Clostridium sp. CAG:628	118.7	9.7e-31	positive
A0A514J4C7_BACCO	Bacteria	Firmicutes	Bacillus coagulans	118.7	9.9e-31	positive
A0A3N9UG01_9BACI	Bacteria	Firmicutes	Lysinibacillus composti	118.7	9.9e-31	positive
A0A2N8GTG5_9PSED	Bacteria	Proteobacteria	Pseudomonas sp. FW305-BF6	118.7	1e-30	positive
A0A1I5ITI1_9BACI	Bacteria	Firmicutes	Halolactibacillus alkaliphilus	118.7	1e-30	positive
A0A0P7N6L2_9BACI	Bacteria	Firmicutes	Lysinibacillus sp. ZYM-1	118.7	1e-30	positive
A0A0Q0YS48_9BACI	Bacteria	Firmicutes	Geobacillus sp. Sah69	118.6	1e-30	positive
A0A4P8S0Z5_9BACI	Bacteria	Firmicutes	Lysinibacillus sp. SGAir0095	118.6	1e-30	positive
A0A0C2SF54_CLOBO	Bacteria	Firmicutes	Clostridium botulinum	118.6	1e-30	positive
B1HPY3_LYSSC	Bacteria	Firmicutes	Lysinibacillus sphaericus C3-41	118.6	1e-30	positive
W7RST2_LYSSH	Bacteria	Firmicutes	Lysinibacillus sphaericus CBAM5	118.6	1e-30	positive
R7ZGM9_LYSSH	Bacteria	Firmicutes	Lysinibacillus sphaericus OT4b.31	118.6	1.1e-30	positive
A0A410D866_9BACL	Bacteria	Firmicutes	Sporolactobacillus terrae	118.6	1.1e-30	positive
A0A0U9HNQ3_9THEO	Bacteria	Firmicutes	Tepidanaerobacter syntrophicus	118.6	1.1e-30	positive
V9HFM1_9CLOT	Bacteria	Firmicutes	Clostridium sp. 7_2_43FAA	118.5	1.1e-30	positive
A0A061PHX2_9BACL	Bacteria	Firmicutes	Geomicrobium sp. JCM 19039	118.5	1.1e-30	positive
A0A061NNE5_9BACL	Bacteria	Firmicutes	Geomicrobium sp. JCM 19037	118.5	1.2e-30	positive
A0A2S5HZ06_BRELA	Bacteria	Firmicutes	Brevibacillus laterosporus	118.4	1.2e-30	positive
A0A385T2C2_BRELA	Bacteria	Firmicutes	Brevibacillus laterosporus	118.4	1.2e-30	positive
A0A502L4R6_BRELA	Bacteria	Firmicutes	Brevibacillus laterosporus	118.4	1.2e-30	positive
D7WMJ6_9BACI	Bacteria	Firmicutes	Lysinibacillus fusiformis ZC1	118.4	1.2e-30	positive
A0A0F7EH40_BRELA	Bacteria	Firmicutes	Brevibacillus laterosporus	118.4	1.2e-30	positive
A0A2B1GXQ0_9BACI	Bacteria	Firmicutes	Bacillus sp. AFS077874	118.4	1.2e-30	positive
A0A2A7ICL3_9BACI	Bacteria	Firmicutes	Bacillus sp. AFS096315	118.4	1.2e-30	positive
A0A2A8MNL9_9BACI	Bacteria	Firmicutes	Bacillus sp. AFS001701	118.4	1.2e-30	positive
A0A0M3DES1_9FIRM	Bacteria	Firmicutes	Paraclostridium benzoelyticum	118.4	1.2e-30	positive
A0A0C2QUG0_9BACL	Bacteria	Firmicutes	Paenibacillus sp. VKM B-2647	118.4	1.2e-30	positive
A0A318TQR2_9BACI	Bacteria	Firmicutes	Lysinibacillus chungkukjangi	118.3	1.3e-30	positive
A0A177XK28_9BACL	Bacteria	Firmicutes	Brevibacillus sp. SKDU10	118.3	1.3e-30	positive
A0A1I1LWK7_9BACI	Bacteria	Firmicutes	Bacillus sp. UNCCL81	118.3	1.3e-30	positive
A0A2C3KCZ2_9BACI	Bacteria	Firmicutes	Bacillus sp. AFS029533	118.3	1.3e-30	positive
A0A1E2VV55_9BACI	Bacteria	Firmicutes	Bacillus luciferensis	118.3	1.3e-30	positive
A0A0X8D1M2_9BACL	Bacteria	Firmicutes	Aneurinibacillus sp. XH2	118.3	1.3e-30	positive
R7HG42_9MOLU	Bacteria	Tenericutes	Mycoplasma sp. CAG:472	118.3	1.3e-30	positive
A0A2T0LH17_9BACL	Bacteria	Firmicutes	Planifilum fimeticola	118.3	1.3e-30	positive
B2TS28_CLOBB	Bacteria	Firmicutes	Clostridium botulinum B str. Eklund 17B (NRP)	118.3	1.3e-30	positive
A0A1G7WAM5_ANETH	Bacteria	Firmicutes	Aneurinibacillus thermoaerophilus	118.3	1.3e-30	positive
A0A0B7MMA8_9FIRM	Bacteria	Firmicutes	Syntrophaceticus schinkii	118.3	1.3e-30	positive
C8W466_DESAS	Bacteria	Firmicutes	Desulfofarcimen acetoxidans (strain ATCC 49208 / DSM 771 / VKM B-1644 / 5575)	118.2	1.4e-30	positive
A0A1V4IT84_9CLOT	Bacteria	Firmicutes	Clostridium oryzae	118.2	1.4e-30	positive
A0A0J8G0T6_CLOCY	Bacteria	Firmicutes	Clostridium cylindrosporum DSM 605	118.2	1.4e-30	positive
Q97H83_CLOAB	Bacteria	Firmicutes	Clostridium acetobutylicum (strain ATCC 824 / DSM 792 / JCM 1419 / LMG 5710 / VKM B-1787)	118.2	1.4e-30	positive
A0A508AQU5_CLOAT	Bacteria	Firmicutes	Clostridium acetobutylicum	118.2	1.4e-30	positive
A0A2P8MJ17_9CLOT	Bacteria	Firmicutes	Clostridium sp. NJ4	118.2	1.4e-30	positive
A0A0M0WYY7_9BACI	Bacteria	Firmicutes	Lysinibacillus sp. FJAT-14745	118.1	1.5e-30	positive
A0A0K9F487_9BACI	Bacteria	Firmicutes	Lysinibacillus xylanilyticus	118.1	1.5e-30	positive
A0A4R7UAR1_9BACI	Bacteria	Firmicutes	Lysinibacillus sp. YR326	118.1	1.5e-30	positive
A0A1M4ZMV9_9FIRM	Bacteria	Firmicutes	Desulfofundulus australicus DSM 11792	118	1.6e-30	positive
A3I4H9_9BACI	Bacteria	Firmicutes	Bacillus sp. B14905	118	1.6e-30	positive
A0A0B1Y6G4_9BACI	Bacteria	Firmicutes	Lysinibacillus sp. A1	118	1.6e-30	positive
A0A1H8DAL9_9BACI	Bacteria	Firmicutes	Lysinibacillus sp. SG45	118	1.6e-30	positive
A0A410MWC6_LYSSH	Bacteria	Firmicutes	Lysinibacillus sphaericus	118	1.6e-30	positive
A0A3D8MHD6_9BACI	Bacteria	Firmicutes	Lysinibacillus fusiformis	118	1.6e-30	positive
A0A1E4R3R1_9BACI	Bacteria	Firmicutes	Lysinibacillus fusiformis	118	1.6e-30	positive
R5LKX5_9MOLU	Bacteria	Tenericutes	Mycoplasma sp. CAG:877	118	1.7e-30	positive
A0A0G9LFC6_9CLOT	Bacteria	Firmicutes	Clostridium sp. C8	117.9	1.7e-30	positive
R9CBT5_9CLOT	Bacteria	Firmicutes	Clostridium sartagoforme AAU1	117.9	1.7e-30	positive
K4LTW3_THEPS	Bacteria	Firmicutes	Thermacetogenium phaeum (strain ATCC BAA-254 / DSM 12270 / PB)	117.9	1.7e-30	positive
A0A101FFW5_9THEO	Bacteria	Firmicutes	Thermacetogenium phaeum	117.9	1.7e-30	positive
A0A556PRP7_9BACI	Bacteria	Firmicutes	Allobacillus sp. SKP4-8	117.9	1.8e-30	positive
R6LNC6_9CLOT	Bacteria	Firmicutes	Clostridium sp. CAG:265	117.9	1.8e-30	positive
A0A543XL85_9BACI	Bacteria	Firmicutes	Lysinibacillus fusiformis	117.8	1.8e-30	positive
A0A089HS85_PAEDU	Bacteria	Firmicutes	Paenibacillus durus	117.8	1.8e-30	positive
A0A0U5B9S8_9BACL	Bacteria	Firmicutes	Aneurinibacillus soli	117.8	1.8e-30	positive
C5URY0_CLOBO	Bacteria	Firmicutes	Clostridium botulinum E1 str. 'BoNT E Beluga'	117.8	1.8e-30	positive
A0A0G9LIR0_9CLOT	Bacteria	Firmicutes	Clostridium sp. C8	117.8	1.9e-30	positive
R5MCY6_9MOLU	Bacteria	Tenericutes	Mycoplasma sp. CAG:956	117.8	1.9e-30	positive
A0A4U2XLR4_9BACI	Bacteria	Firmicutes	Lysinibacillus tabacifolii	117.8	1.9e-30	positive
X2GQ80_9BACI	Bacteria	Firmicutes	Lysinibacillus varians	117.8	1.9e-30	positive
A0A2S0K417_LYSSH	Bacteria	Firmicutes	Lysinibacillus sphaericus	117.8	1.9e-30	positive
A0A419GAL6_9FIRM	Bacteria	Firmicutes	Peptococcaceae bacterium	117.8	1.9e-30	positive
R9C0E6_9CLOT	Bacteria	Firmicutes	Clostridium sartagoforme AAU1	117.8	1.9e-30	positive
R7F5B1_9CLOT	Bacteria	Firmicutes	Clostridium sp. CAG:354	117.7	2e-30	positive
A0A511UUR0_9BACI	Bacteria	Firmicutes	Cerasibacillus quisquiliarum	117.7	2e-30	positive
A0A132NDF5_HYDSH	Bacteria	Firmicutes	Hydrogenibacillus schlegelii	117.7	2e-30	positive
Q24TE0_DESHY	Bacteria	Firmicutes	Desulfitobacterium hafniense (strain Y51)	117.7	2.1e-30	positive
A0A1F2YA82_9BACL	Bacteria	Firmicutes	Alicyclobacillus sp. RIFOXYA1_FULL_53_8	117.7	2.1e-30	positive
A0A1M6KPZ9_9CLOT	Bacteria	Firmicutes	Clostridium cavendishii DSM 21758	117.6	2.1e-30	positive
A0A4Y7RA33_9FIRM	Bacteria	Firmicutes	Pelotomaculum schinkii	117.6	2.1e-30	positive
A0A0M0ACF3_CLOBO	Bacteria	Firmicutes	Clostridium botulinum	117.6	2.1e-30	positive
A0A516QDW4_9BACI	Bacteria	Firmicutes	Lysinibacillus fusiformis	117.6	2.1e-30	positive
A0A3E0R656_9BACL	Bacteria	Firmicutes	Brevibacillus sp.	117.6	2.2e-30	positive
A0A1I6EAI5_9FIRM	Bacteria	Firmicutes	Desulfallas geothermicus DSM 3669	117.6	2.2e-30	positive
R6FT86_9CLOT	Bacteria	Firmicutes	Clostridium sp. CAG:221	117.6	2.2e-30	positive
H0UB96_BRELA	Bacteria	Firmicutes	Brevibacillus laterosporus GI-9	117.6	2.2e-30	positive
A0A075R8V0_BRELA	Bacteria	Firmicutes	Brevibacillus laterosporus LMG 15441	117.6	2.2e-30	positive
A0A502K368_BRELA	Bacteria	Firmicutes	Brevibacillus laterosporus	117.6	2.2e-30	positive
A0A2I7Z007_9BACI	Bacteria	Firmicutes	Lysinibacillus sp. YS11	117.6	2.2e-30	positive
A0A4Q9TNS0_9BACI	Bacteria	Firmicutes	Lysinibacillus sp. OL1	117.6	2.2e-30	positive
A0A2X0Y141_LYSSH	Bacteria	Firmicutes	Lysinibacillus sphaericus	117.6	2.2e-30	positive
A0A1I7HAW6_9BACL	Bacteria	Firmicutes	Alicyclobacillus macrosporangiidus	117.6	2.2e-30	positive
A0A098B2G4_DESHA	Bacteria	Firmicutes	Desulfitobacterium hafniense	117.6	2.2e-30	positive
F6B3M4_DESCC	Bacteria	Firmicutes	Desulfotomaculum nigrificans (strain DSM 14880 / VKM B-2319 / CO-1-SRB)	117.5	2.3e-30	positive
A0A328R2A5_BRELA	Bacteria	Firmicutes	Brevibacillus laterosporus	117.5	2.3e-30	positive
G9XLY4_DESHA	Bacteria	Firmicutes	Desulfitobacterium hafniense DP7	117.5	2.3e-30	positive
A0A502H4S5_BRELA	Bacteria	Firmicutes	Brevibacillus laterosporus	117.5	2.3e-30	positive
A0A1X2JIQ3_PARBF	Bacteria	Firmicutes	Paraclostridium bifermentans	117.5	2.4e-30	positive
A0A099HZ26_9CLOT	Bacteria	Firmicutes	Clostridium sp. NCR	117.5	2.4e-30	positive
T4VWM1_PARBF	Bacteria	Firmicutes	Paraclostridium bifermentans ATCC 19299	117.5	2.4e-30	positive
A0A0R3JW91_9CLOT	Bacteria	Firmicutes	Caloramator mitchellensis	117.4	2.5e-30	positive
A0A386PJF1_CLOSE	Bacteria	Firmicutes	Clostridium septicum	117.4	2.5e-30	positive
A0A2S5D465_LYSSH	Bacteria	Firmicutes	Lysinibacillus sphaericus	117.3	2.6e-30	positive
A0A4U2ZB11_9BACI	Bacteria	Firmicutes	Lysinibacillus mangiferihumi	117.3	2.6e-30	positive
A0A0V0PRM1_9BACL	Bacteria	Firmicutes	Alicyclobacillus tengchongensis	117.3	2.6e-30	positive
A0A2A7MHF6_9CLOT	Bacteria	Firmicutes	Clostridium neonatale	117.3	2.7e-30	positive
A0A3P6JJT3_9CLOT	Bacteria	Firmicutes	Clostridium carnis	117.3	2.7e-30	positive
A0A1H2UZW7_9BACL	Bacteria	Firmicutes	Alicyclobacillus hesperidum	117.3	2.7e-30	positive
I7LJ14_9CLOT	Bacteria	Firmicutes	Caloramator australicus RC3	117.3	2.7e-30	positive
J9HDZ5_9BACL	Bacteria	Firmicutes	Alicyclobacillus hesperidum URH17-3-68	117.3	2.7e-30	positive
A0A0W7YMK5_9BACI	Bacteria	Firmicutes	Lysinibacillus sp. F5	117.3	2.7e-30	positive
A0A2I0V505_9BACI	Bacteria	Firmicutes	Lysinibacillus fusiformis	117.3	2.7e-30	positive
A0A4V3HEF0_9BACL	Bacteria	Firmicutes	Alicyclobacillus sacchari	117.3	2.8e-30	positive
A0A0A3IH00_9BACI	Bacteria	Firmicutes	Lysinibacillus odysseyi 34hs-1 = NBRC 100172	117.2	2.8e-30	positive
A0A1M6GWD0_9CLOT	Bacteria	Firmicutes	Geosporobacter subterraneus DSM 17957	117.2	2.9e-30	positive
A0A2V2E207_9FIRM	Bacteria	Firmicutes	Clostridiales bacterium	117.2	2.9e-30	positive
A0A0G3XX81_9BACI	Bacteria	Firmicutes	Geobacillus sp. 12AMOR1	117.1	3e-30	positive
A0A377FYQ3_9BACL	Bacteria	Firmicutes	[Flavobacterium] thermophilum	117.1	3e-30	positive
A0A087LBY3_GEOSE	Bacteria	Firmicutes	Geobacillus stearothermophilus	117.1	3e-30	positive
A0A250DX16_GEOSE	Bacteria	Firmicutes	Geobacillus stearothermophilus	117.1	3e-30	positive
A0A0W1JJG4_DESHA	Bacteria	Firmicutes	Desulfitobacterium hafniense	117.1	3e-30	positive
A0A562HMZ4_9FIRM	Bacteria	Firmicutes	Desulfitobacterium sp. LBE	117.1	3e-30	positive
T4VSU7_PARBF	Bacteria	Firmicutes	Paraclostridium bifermentans ATCC 638	117.1	3e-30	positive
A0A0A3ITX7_9BACI	Bacteria	Firmicutes	Lysinibacillus boronitolerans JCM 21713 = 10a = NBRC 103108	117.1	3e-30	positive
A0A353NSB9_9FIRM	Bacteria	Firmicutes	Peptococcaceae bacterium	117.1	3.1e-30	positive
A0A4R1E3J5_9BACI	Bacteria	Firmicutes	Lysinibacillus sp. BK089	117.1	3.2e-30	positive
A0A1W1X1T8_9CLOT	Bacteria	Firmicutes	Clostridium acidisoli DSM 12555	117	3.3e-30	positive
A0A4Y7S964_9FIRM	Bacteria	Firmicutes	Pelotomaculum sp. FP	117	3.3e-30	positive
A0A3C2C633_9FIRM	Bacteria	Firmicutes	Desulfotomaculum sp.	117	3.3e-30	positive
A0A544UX32_9BACI	Bacteria	Firmicutes	Lysinibacillus sp. SDF0037	117	3.4e-30	positive
A0A2M9PY83_9BACI	Bacteria	Firmicutes	Lysinibacillus xylanilyticus	117	3.4e-30	positive
A0A0M8PZB1_9BACI	Bacteria	Firmicutes	Lysinibacillus sp. FJAT-14222	116.9	3.4e-30	positive
A0A2S0JHW1_9BACI	Bacteria	Firmicutes	Lysinibacillus sp. B2A1	116.9	3.6e-30	positive
A0A1M5K2C2_9FIRM	Bacteria	Firmicutes	Asaccharospora irregularis DSM 2635	116.8	3.8e-30	positive
A0A1M7UEI0_9FIRM	Bacteria	Firmicutes	Desulfitobacterium chlororespirans DSM 11544	116.8	3.9e-30	positive
A0A1I5XLN5_9FIRM	Bacteria	Firmicutes	Caldicoprobacter faecalis	116.8	4e-30	positive
A0A2W4KM62_9FIRM	Bacteria	Firmicutes	Caldicoprobacter oshimai	116.8	4e-30	positive
B8FT62_DESHD	Bacteria	Firmicutes	Desulfitobacterium hafniense (strain DCB-2 / DSM 10664)	116.7	4e-30	positive
A0A1T5LS95_9CLOT	Bacteria	Firmicutes	Maledivibacter halophilus	116.7	4e-30	positive
A0A1H7ZD40_9FIRM	Bacteria	Firmicutes	Candidatus Frackibacter sp. WG12	116.7	4e-30	positive
A0A2M8TFY0_9CLOT	Bacteria	Firmicutes	Clostridium sp. CT7	116.7	4.1e-30	positive
C6Q0Q0_9CLOT	Bacteria	Firmicutes	Clostridium carboxidivorans P7	116.6	4.3e-30	positive
A0A4S2DPM5_9CLOT	Bacteria	Firmicutes	Clostridium sartagoforme	116.6	4.4e-30	positive
A0A0E3M7D7_CLOSL	Bacteria	Firmicutes	Clostridium scatologenes	116.6	4.5e-30	positive
A0A1Y4URD1_9FIRM	Bacteria	Firmicutes	Tyzzerella sp. An114	116.6	4.5e-30	positive
A0A1G9Y6M9_9BACI	Bacteria	Firmicutes	Tenuibacillus multivorans	116.6	4.5e-30	positive
F6DKE1_DESRL	Bacteria	Firmicutes	Desulfotomaculum ruminis (strain ATCC 23193 / DSM 2154 / NCIMB 8452 / DL)	116.5	4.7e-30	positive
A0A4P6ZYI4_9BACL	Bacteria	Firmicutes	Paenisporosarcina antarctica	116.5	4.7e-30	positive
A0A368YML2_9FIRM	Bacteria	Firmicutes	Halanaerobium sp. DL-01	116.5	4.8e-30	positive
A0A1Y4NB65_9FIRM	Bacteria	Firmicutes	Erysipelatoclostridium sp. An173	116.5	4.8e-30	positive
A0A355BL98_9FIRM	Bacteria	Firmicutes	Firmicutes bacterium	116.5	4.9e-30	positive
A0A1Y4QNC5_9FIRM	Bacteria	Firmicutes	Erysipelatoclostridium sp. An15	116.5	4.9e-30	positive
C8WW29_ALIAD	Bacteria	Firmicutes	Alicyclobacillus acidocaldarius subsp. acidocaldarius (strain ATCC 27009 / DSM 446 / JCM 5260 / NBRC 15652 / NCIMB 11725 / NRRL B-14509 / 104-1A)	116.4	5e-30	positive
B7DRP5_9BACL	Bacteria	Firmicutes	Alicyclobacillus acidocaldarius LAA1	116.4	5e-30	positive
A0A0M8Q568_9BACI	Bacteria	Firmicutes	Lysinibacillus contaminans	116.4	5.1e-30	positive
F8IGX3_ALIAT	Bacteria	Firmicutes	Alicyclobacillus acidocaldarius subsp. acidocaldarius Tc-4-1	116.4	5.1e-30	positive
A0A2U8DME7_9CLOT	Bacteria	Firmicutes	Clostridium drakei	116.3	5.4e-30	positive
A0A140L5V0_9CLOT	Bacteria	Firmicutes	Thermotalea metallivorans	116.3	5.4e-30	positive
F2F602_SOLSS	Bacteria	Firmicutes	Solibacillus silvestris (strain StLB046)	116.3	5.5e-30	positive
A0A1A7LPV3_9BACL	Bacteria	Firmicutes	Solibacillus silvestris	116.3	5.5e-30	positive
K1LP53_9BACL	Bacteria	Firmicutes	Solibacillus isronensis B3W22	116.3	5.5e-30	positive
A0A353K1H3_9CLOT	Bacteria	Firmicutes	Clostridiaceae bacterium	116.3	5.5e-30	positive
A0A4R4E8Q2_9BACL	Bacteria	Firmicutes	Paenibacillus sp. 18JY21-1	116.3	5.5e-30	positive
A0A1Y3RR04_9FIRM	Bacteria	Firmicutes	Flavonifractor sp. An9	116.3	5.5e-30	positive
A0A1Y4A3D6_9FIRM	Bacteria	Firmicutes	Flavonifractor sp. An4	116.3	5.6e-30	positive
A0A1C6HJN9_9FIRM	Bacteria	Firmicutes	uncultured Flavonifractor sp.	116.3	5.6e-30	positive
A0A1E5L3P7_9BACL	Bacteria	Firmicutes	Desulfuribacillus stibiiarsenatis	116.2	6e-30	positive
A0A316M696_9CLOT	Bacteria	Firmicutes	Clostridium cadaveris	116.1	6.2e-30	positive
A0A1I2J636_9CLOT	Bacteria	Firmicutes	Clostridium cadaveris	116.1	6.2e-30	positive
A0A1M6QVW3_9FIRM	Bacteria	Firmicutes	Desulfotomaculum aeronauticum DSM 10349	116.1	6.2e-30	positive
R4KDN7_CLOPA	Bacteria	Firmicutes	Clostridium pasteurianum BC1	116.1	6.3e-30	positive
A0A084JIR6_9CLOT	Bacteria	Firmicutes	Clostridium sulfidigenes	116.1	6.5e-30	positive
A0A1Y4QER9_9FIRM	Bacteria	Firmicutes	[Clostridium] spiroforme	116.1	6.5e-30	positive
A0A3D3TRB7_CLOSP	Bacteria	Firmicutes	Clostridium sp.	116.1	6.5e-30	positive
B8CWJ0_HALOH	Bacteria	Firmicutes	Halothermothrix orenii (strain H 168 / OCM 544 / DSM 9562)	116	6.6e-30	positive
A0A4Q4JJ98_9BACL	Bacteria	Firmicutes	Sporolactobacillus sp. THM7-7	116	6.7e-30	positive
A0A1A6AY30_9CLOT	Bacteria	Firmicutes	Clostridium ragsdalei P11	116	6.7e-30	positive
A0A371IWH0_9FIRM	Bacteria	Firmicutes	Romboutsia maritimum	116	6.8e-30	positive
A0A350X0T0_9FIRM	Bacteria	Firmicutes	Firmicutes bacterium	116	6.8e-30	positive
R5T3C8_9CLOT	Bacteria	Firmicutes	Clostridium sp. CAG:762	116	7e-30	positive
A0A369PJE2_9GAMM	Bacteria	Proteobacteria	Acinetobacter sp. RIT592	116	7e-30	positive
A0A1M5T0L8_9CLOT	Bacteria	Firmicutes	Clostridium collagenovorans DSM 3089	115.9	7.2e-30	positive
A0A355WBI5_9CLOT	Bacteria	Firmicutes	Clostridiaceae bacterium	115.9	7.3e-30	positive
A0A419SJD8_9BACL	Bacteria	Firmicutes	Ammoniphilus oxalaticus	115.9	7.3e-30	positive
A0A173XNK6_CLOVE	Bacteria	Firmicutes	Clostridium ventriculi	115.9	7.3e-30	positive
A0A2C6MH56_9FIRM	Bacteria	Firmicutes	Desulfotomaculum profundi	115.9	7.5e-30	positive
A0A285D0U5_9BACI	Bacteria	Firmicutes	Bacillus oleivorans	115.8	7.7e-30	positive
A0A1T4WIL2_9CLOT	Bacteria	Firmicutes	Clostridium sp. USBA 49	115.8	7.8e-30	positive
A0A1S8L065_9CLOT	Bacteria	Firmicutes	Clostridium roseum	115.8	8e-30	positive
A0A259U641_9FIRM	Bacteria	Firmicutes	Sporomusa acidovorans DSM 3132	115.8	8e-30	positive
A0A1M6KL85_9CLOT	Bacteria	Firmicutes	Clostridium amylolyticum	115.8	8e-30	positive
A0A1M4UD62_9CLOT	Bacteria	Firmicutes	Caloramator proteoclasticus DSM 10124	115.8	8.1e-30	positive
A0A1S8LM27_9CLOT	Bacteria	Firmicutes	Clostridium felsineum DSM 794	115.7	8.5e-30	positive
A0A1T5ADW7_9BACI	Bacteria	Firmicutes	Lysinibacillus sp. AC-3	115.7	8.5e-30	positive
R6C4T6_9CLOT	Bacteria	Firmicutes	Clostridium sp. CAG:524	115.6	8.8e-30	positive
A0A0U1KVY6_9FIRM	Bacteria	Firmicutes	Sporomusa sp. An4	115.6	8.8e-30	positive
A5D151_PELTS	Bacteria	Firmicutes	Pelotomaculum thermopropionicum (strain DSM 13744 / JCM 10971 / SI)	115.6	8.8e-30	positive
A0A3E5FNY1_9FIRM	Bacteria	Firmicutes	[Clostridium] spiroforme	115.6	8.9e-30	positive
A0A511V4P3_9BACL	Bacteria	Firmicutes	Aneurinibacillus danicus	115.6	9.1e-30	positive
A0A556C250_9BACI	Bacteria	Firmicutes	Lysinibacillus sp. BW-2-10	115.6	9.2e-30	positive
A0A3S0QRL5_9BACI	Bacteria	Firmicutes	Lysinibacillus sp. SYSU K30002	115.6	9.2e-30	positive
C0B8I7_9FIRM	Bacteria	Firmicutes	Coprococcus comes ATCC 27758	115.6	9.2e-30	positive
A0A1H9Y836_9CLOT	Bacteria	Firmicutes	Natronincola peptidivorans	115.6	9.3e-30	positive
A0A355D6N7_CLOSP	Bacteria	Firmicutes	Clostridium sp.	115.6	9.3e-30	positive
A0A494WW49_9FIRM	Bacteria	Firmicutes	Desulfofundulus salinum	115.5	9.5e-30	positive
A0A359CNS0_9CLOT	Bacteria	Firmicutes	Clostridiaceae bacterium	115.5	9.7e-30	positive
A0A512CLI2_9BACL	Bacteria	Firmicutes	Alicyclobacillus acidoterrestris	115.5	9.8e-30	positive
Q8GE09_HELMO	Bacteria	Firmicutes	Heliobacillus mobilis	115.5	9.8e-30	positive
A0A1Y4UQW4_9FIRM	Bacteria	Firmicutes	Flavonifractor sp. An112	115.5	9.9e-30	positive
A0A1Y3XF52_9FIRM	Bacteria	Firmicutes	Flavonifractor sp. An52	115.5	9.9e-30	positive
A0A1S6IU28_9FIRM	Bacteria	Firmicutes	Desulfotomaculum ferrireducens	115.4	1e-29	positive
A0A1C6AP11_9FIRM	Bacteria	Firmicutes	uncultured Flavonifractor sp.	115.4	1e-29	positive
A0A174QES2_FLAPL	Bacteria	Firmicutes	Flavonifractor plautii	115.4	1e-29	positive
A0A150YEL5_9BACI	Bacteria	Firmicutes	[Bacillus] sp. KCTC 13219	115.4	1e-29	positive
A0A0Q3W1N0_9BACI	Bacteria	Firmicutes	Psychrobacillus sp. FJAT-21963	115.4	1e-29	positive
A0A0A3HU61_9BACI	Bacteria	Firmicutes	Lysinibacillus sinduriensis BLB-1 = JCM 15800	115.4	1.1e-29	positive
E7GF07_9FIRM	Bacteria	Firmicutes	Coprobacillus cateniformis	115.3	1.1e-29	positive
A0A1M5Q2A7_9FIRM	Bacteria	Firmicutes	Tepidibacter thalassicus DSM 15285	115.3	1.1e-29	positive
A4J2A5_DESRM	Bacteria	Firmicutes	Desulfotomaculum reducens (strain MI-1)	115.3	1.1e-29	positive
A0A3Q9S5A6_9CLOT	Bacteria	Firmicutes	Clostridium sp. AWRP	115.3	1.1e-29	positive
A0A3Q9B694_9FIRM	Bacteria	Firmicutes	Halocella sp. SP3-1	115.3	1.1e-29	positive
B1BYX9_9FIRM	Bacteria	Firmicutes	[Clostridium] spiroforme DSM 1552	115.2	1.2e-29	positive
A0A069RD94_PEPLI	Bacteria	Firmicutes	Peptoclostridium litorale DSM 5388	115.2	1.2e-29	positive
B6FJ50_9FIRM	Bacteria	Firmicutes	Tyzzerella nexilis DSM 1787	115.2	1.2e-29	positive
A0A3D5RCA4_CLOSP	Bacteria	Firmicutes	Clostridium sp.	115.2	1.2e-29	positive
A0A413JDL9_9FIRM	Bacteria	Firmicutes	Tyzzerella nexilis	115.2	1.2e-29	positive
V9H3F7_9CLOT	Bacteria	Firmicutes	Clostridium sp. 7_2_43FAA	115.2	1.2e-29	positive
F8FDN8_PAEMK	Bacteria	Firmicutes	Paenibacillus mucilaginosus (strain KNP414)	115.2	1.2e-29	positive
A0A2Z4WAJ5_9CLOT	Bacteria	Firmicutes	Clostridiaceae bacterium 14S0207	115.2	1.2e-29	positive
A0A355FPA4_9FIRM	Bacteria	Firmicutes	Firmicutes bacterium	115.1	1.3e-29	positive
A0A0P9D7M8_9BACL	Bacteria	Firmicutes	Alicyclobacillus ferrooxydans	115.1	1.3e-29	positive
A0A4R1Q2Q1_9FIRM	Bacteria	Firmicutes	Anaerospora hongkongensis	115.1	1.3e-29	positive
A0A1N7NPI7_9BACL	Bacteria	Firmicutes	Alicyclobacillus vulcanalis	115.1	1.3e-29	positive
H6NG82_9BACL	Bacteria	Firmicutes	Paenibacillus mucilaginosus 3016	115.1	1.3e-29	positive
I0BQ64_9BACL	Bacteria	Firmicutes	Paenibacillus mucilaginosus K02	115.1	1.3e-29	positive
R6MFN7_9FIRM	Bacteria	Firmicutes	Coprococcus comes CAG:19	115.1	1.3e-29	positive
A0A3C0UGY7_9FIRM	Bacteria	Firmicutes	Sporomusaceae bacterium	115.1	1.3e-29	positive
A0A0D1Y9C7_ANEMI	Bacteria	Firmicutes	Aneurinibacillus migulanus	115.1	1.3e-29	positive
A0A559KBV7_9BACL	Bacteria	Firmicutes	Paenibacillus sp. JC52	115	1.4e-29	positive
A0A1Y3PK96_9BACI	Bacteria	Firmicutes	Bacillus thermozeamaize	115	1.4e-29	positive
A0A485M5E1_9ZZZZ	unclassified sequences		unclassified	115	1.4e-29	positive
A0A3D1WLH5_9FIRM	Bacteria	Firmicutes	Clostridiales bacterium	114.9	1.5e-29	positive
A0A1H0NMN8_9CLOT	Bacteria	Firmicutes	Clostridium gasigenes	114.9	1.5e-29	positive
A0A396SK47_9BACI	Bacteria	Firmicutes	Lysinibacillus sp. YLB-03	114.9	1.5e-29	positive
A0A3S0I3N6_9BACI	Bacteria	Firmicutes	Lysinibacillus telephonicus	114.8	1.6e-29	positive
A0A259UGW8_9FIRM	Bacteria	Firmicutes	Sporomusa silvacetica DSM 10669	114.8	1.6e-29	positive
A0A3N5BEE7_9BACI	Bacteria	Firmicutes	Aquisalibacillus elongatus	114.8	1.6e-29	positive
A0A1T4X1M5_9CLOT	Bacteria	Firmicutes	Caloramator quimbayensis	114.8	1.7e-29	positive
A0A1M6S1V9_9CLOT	Bacteria	Firmicutes	Paramaledivibacter caminithermalis DSM 15212	114.7	1.7e-29	positive
A0A349YG62_9FIRM	Bacteria	Firmicutes	Lachnospiraceae bacterium	114.7	1.8e-29	positive
A0A4V2UT68_9BACI	Bacteria	Firmicutes	Tepidibacillus fermentans	114.6	1.8e-29	positive
B0TGB4_HELMI	Bacteria	Firmicutes	Heliobacterium modesticaldum (strain ATCC 51547 / Ice1)	114.6	1.8e-29	positive
A0A173WAQ9_9FIRM	Bacteria	Firmicutes	Coprococcus comes	114.6	1.8e-29	positive
A0A173TI03_9FIRM	Bacteria	Firmicutes	Coprococcus comes	114.6	1.8e-29	positive
A0A3R6AQA0_9FIRM	Bacteria	Firmicutes	Coprococcus comes	114.6	1.8e-29	positive
W6N1Q4_CLOTY	Bacteria	Firmicutes	Clostridium tyrobutyricum DIVETGP	114.6	1.8e-29	positive
A0A3R6E0N7_9FIRM	Bacteria	Firmicutes	Coprococcus comes	114.6	1.8e-29	positive
A0A412TC47_9FIRM	Bacteria	Firmicutes	Coprococcus comes	114.6	1.9e-29	positive
A0A414QMN7_9FIRM	Bacteria	Firmicutes	Coprococcus comes	114.6	1.9e-29	positive
A0A1C5SKQ2_9FIRM	Bacteria	Firmicutes	uncultured Coprococcus sp.	114.6	1.9e-29	positive
A0A4V1A303_9BACL	Bacteria	Firmicutes	Ureibacillus thermophilus	114.6	1.9e-29	positive
A0A3E4GU35_9FIRM	Bacteria	Firmicutes	Coprococcus comes	114.6	1.9e-29	positive
A0A1V4VTJ4_9FIRM	Bacteria	Firmicutes	Pelotomaculum sp. PtaB.Bin104	114.6	1.9e-29	positive
A0A4P7ZZC0_CLOTY	Bacteria	Firmicutes	Clostridium tyrobutyricum	114.6	1.9e-29	positive
A0A1Y4H2R5_9FIRM	Bacteria	Firmicutes	Drancourtella sp. An210	114.6	1.9e-29	positive
A0A1Y4M779_9FIRM	Bacteria	Firmicutes	Drancourtella sp. An177	114.6	1.9e-29	positive
A0A174DZB2_9FIRM	Bacteria	Firmicutes	Coprococcus comes	114.6	1.9e-29	positive
I4ACQ3_DESDJ	Bacteria	Firmicutes	Desulfitobacterium dehalogenans ATCC 51507	114.5	2e-29	positive
T0BIU9_ALIAG	Bacteria	Firmicutes	Alicyclobacillus acidoterrestris (strain ATCC 49025 / DSM 3922 / CIP 106132 / NCIMB 13137 / GD3B)	114.5	2e-29	positive
F0SZZ3_SYNGF	Bacteria	Firmicutes	Syntrophobotulus glycolicus (strain DSM 8271 / FlGlyR)	114.5	2e-29	positive
A0A4R3MPS8_9FIRM	Bacteria	Firmicutes	Natranaerovirga pectinivora	114.4	2.1e-29	positive
A0A1T4JZB2_9FIRM	Bacteria	Firmicutes	Selenihalanaerobacter shriftii	114.4	2.1e-29	positive
A0A1V4IAQ9_9FIRM	Bacteria	Firmicutes	[Clostridium] thermoalcaliphilum	114.4	2.1e-29	positive
A0A4Z0RCK6_9FIRM	Bacteria	Firmicutes	Desulfosporosinus fructosivorans	114.4	2.2e-29	positive
A0A162L017_9CLOT	Bacteria	Firmicutes	Clostridium coskatii	114.3	2.3e-29	positive
U5S0Q3_9CLOT	Bacteria	Firmicutes	Clostridium autoethanogenum DSM 10061	114.3	2.3e-29	positive
D8GQK1_CLOLD	Bacteria	Firmicutes	Clostridium ljungdahlii (strain ATCC 55383 / DSM 13528 / PETC)	114.3	2.3e-29	positive
A0A3M0T0V4_9CLOT	Bacteria	Firmicutes	Clostridium autoethanogenum	114.3	2.3e-29	positive
A0A0C1R184_9CLOT	Bacteria	Firmicutes	Clostridium argentinense CDC 2741	114.3	2.3e-29	positive
A0A1J0GJM8_9CLOT	Bacteria	Firmicutes	Clostridium estertheticum subsp. estertheticum	114.3	2.3e-29	positive
A0A170NBX4_9CLOT	Bacteria	Firmicutes	Clostridium ljungdahlii	114.3	2.3e-29	positive
A0A1Y4LKW2_9FIRM	Bacteria	Firmicutes	Pseudoflavonifractor sp. An184	114.3	2.4e-29	positive
L0F8R9_DESDL	Bacteria	Firmicutes	Desulfitobacterium dichloroeliminans (strain LMG P-21439 / DCA1)	114.2	2.4e-29	positive
A0A174KHK3_9FIRM	Bacteria	Firmicutes	Coprococcus comes	114.2	2.4e-29	positive
A0A1Y3R6F8_9FIRM	Bacteria	Firmicutes	Flavonifractor sp. An91	114.2	2.4e-29	positive
A0A0X1U762_ANAPI	Bacteria	Firmicutes	Anaerotignum propionicum DSM 1682	114.2	2.5e-29	positive
A0A160XHG0_CLODI	Bacteria	Firmicutes	Clostridioides difficile	114.2	2.5e-29	positive
A0A489DQW2_CLODI	Bacteria	Firmicutes	Clostridioides difficile	114.1	2.6e-29	positive
T0JBH3_9FIRM	Bacteria	Firmicutes	Dehalobacter sp. UNSWDHB	114	2.9e-29	positive
K4LFX6_9FIRM	Bacteria	Firmicutes	Dehalobacter sp. CF	114	2.9e-29	positive
A0A1U6JEB8_9CLOT	Bacteria	Firmicutes	Clostridium chauvoei JF4335	113.9	3e-29	positive
R4KN42_9FIRM	Bacteria	Firmicutes	Desulfallas gibsoniae DSM 7213	113.9	3e-29	positive
A0A511Z3U0_9BACL	Bacteria	Firmicutes	Sporosarcina luteola	113.9	3e-29	positive
A0A1D8GC35_9CLOT	Bacteria	Firmicutes	Geosporobacter ferrireducens	113.9	3.1e-29	positive
A0A1H9YWG5_9FIRM	Bacteria	Firmicutes	Anaerobranca gottschalkii DSM 13577	113.9	3.1e-29	positive
A0A1G6H056_9BACI	Bacteria	Firmicutes	Pelagirhabdus alkalitolerans	113.8	3.2e-29	positive
A0A3E3K174_9FIRM	Bacteria	Firmicutes	Sellimonas intestinalis	113.8	3.3e-29	positive
A0A2L2XEA7_9FIRM	Bacteria	Firmicutes	Desulfocucumis palustris	113.8	3.4e-29	positive
A0A150Y7B5_9FIRM	Bacteria	Firmicutes	Ruminococcus sp. DSM 100440	113.7	3.4e-29	positive
W6RVN8_9CLOT	Bacteria	Firmicutes	Clostridium bornimense	113.7	3.6e-29	positive
A0A562GPE7_9FIRM	Bacteria	Firmicutes	Sporomusa sp. KB1	113.7	3.6e-29	positive
A0A357CR03_9FIRM	Bacteria	Firmicutes	Firmicutes bacterium	113.7	3.6e-29	positive
A0A349U3C6_9FIRM	Bacteria	Firmicutes	Desulfotomaculum sp.	113.7	3.6e-29	positive
A0A101G5W9_9FIRM	Bacteria	Firmicutes	Desulfotomaculum sp. 46_296	113.7	3.6e-29	positive
A0A3E2B198_9FIRM	Bacteria	Firmicutes	Evtepia gabavorous	113.7	3.7e-29	positive
A0A492HNH2_CLODI	Bacteria	Firmicutes	Clostridioides difficile	113.6	3.8e-29	positive
A0A449QSE8_CLODI	Bacteria	Firmicutes	Clostridioides difficile	113.6	3.8e-29	positive
A0A1M6BAJ0_9FIRM	Bacteria	Firmicutes	Desulfofundulus thermosubterraneus DSM 16057	113.6	3.8e-29	positive
A0A449MB79_CLODI	Bacteria	Firmicutes	Clostridioides difficile	113.6	3.8e-29	positive
A0A381I7L4_CLODI	Bacteria	Firmicutes	Clostridioides difficile	113.6	3.8e-29	positive
A0A449KM04_CLODI	Bacteria	Firmicutes	Clostridioides difficile	113.6	3.8e-29	positive
A0A0H3N1Q6_PEPDC	Bacteria	Firmicutes	Peptoclostridium difficile (strain CD196)	113.6	3.8e-29	positive
A0A450IVZ3_CLODI	Bacteria	Firmicutes	Clostridioides difficile	113.6	3.8e-29	positive
A0A449LK31_CLODI	Bacteria	Firmicutes	Clostridioides difficile	113.6	3.9e-29	positive
A0A489Y0J2_CLODI	Bacteria	Firmicutes	Clostridioides difficile	113.6	3.9e-29	positive
A0A069ACX0_CLODI	Bacteria	Firmicutes	Clostridioides difficile	113.6	3.9e-29	positive
A0A450BI96_CLODI	Bacteria	Firmicutes	Clostridioides difficile	113.6	3.9e-29	positive
A0A490DEV8_CLODI	Bacteria	Firmicutes	Clostridioides difficile	113.6	3.9e-29	positive
A0A449MGA9_CLODI	Bacteria	Firmicutes	Clostridioides difficile	113.6	3.9e-29	positive
A0A489YUL8_CLODI	Bacteria	Firmicutes	Clostridioides difficile	113.6	3.9e-29	positive
A0A160WX84_CLODI	Bacteria	Firmicutes	Clostridioides difficile	113.6	3.9e-29	positive
A0A125V423_CLODI	Bacteria	Firmicutes	Clostridioides difficile ATCC 9689 = DSM 1296	113.6	3.9e-29	positive
T4HZG4_CLODI	Bacteria	Firmicutes	Clostridioides difficile Y384	113.6	3.9e-29	positive
A0A1M6KVL5_9FIRM	Bacteria	Firmicutes	Anaerobranca californiensis DSM 14826	113.6	3.9e-29	positive
A0A489XRH6_CLODI	Bacteria	Firmicutes	Clostridioides difficile	113.6	3.9e-29	positive
A0A449PAK3_CLODI	Bacteria	Firmicutes	Clostridioides difficile	113.6	3.9e-29	positive
A0A450BDN7_CLODI	Bacteria	Firmicutes	Clostridioides difficile	113.6	3.9e-29	positive
A0A500WGH5_CLODI	Bacteria	Firmicutes	Clostridioides difficile	113.6	3.9e-29	positive
A0A4Y8LRM5_9BACL	Bacteria	Firmicutes	Jeotgalibacillus sp. R-1-5s-1	113.6	3.9e-29	positive
A0A450BEG6_CLODI	Bacteria	Firmicutes	Clostridioides difficile	113.6	3.9e-29	positive
A0A450H9I5_CLODI	Bacteria	Firmicutes	Clostridioides difficile	113.6	3.9e-29	positive
A0A450D9X3_CLODI	Bacteria	Firmicutes	Clostridioides difficile	113.6	3.9e-29	positive
A0A450GE39_CLODI	Bacteria	Firmicutes	Clostridioides difficile	113.6	3.9e-29	positive
A0A491NI70_CLODI	Bacteria	Firmicutes	Clostridioides difficile	113.6	3.9e-29	positive
A0A1I4GH03_9FIRM	Bacteria	Firmicutes	Halanaerobium salsuginis	113.6	3.9e-29	positive
A0A492BF87_CLODI	Bacteria	Firmicutes	Clostridioides difficile	113.5	4e-29	positive
A0A3D0XWA2_9FIRM	Bacteria	Firmicutes	Ruminococcaceae bacterium	113.5	4.1e-29	positive
A0A3D3FD84_9FIRM	Bacteria	Firmicutes	Ruminococcaceae bacterium	113.5	4.1e-29	positive
M7NGB5_9BACL	Bacteria	Firmicutes	Bhargavaea cecembensis DSE10	113.5	4.2e-29	positive
A0A1Q6K5C3_9CLOT	Bacteria	Firmicutes	Clostridium sp. CAG:354_28_25	113.5	4.2e-29	positive
[truncated: 8,054 more rows]
