# Supplementary material for: A unique class of Zn2+-binding serine-based PBPs underlies cephalosporin resistance and sporogenesis in Clostridioides difficile
Source: Nat Commun. 2022 Jul 28;13:4370. doi: 10.1038/s41467-022-32086-6 (PMC9334274; doi:10.1038/s41467-022-32086-6)
Supplement: Supplementary file 6 — Source data [file 41467_2022_32086_MOESM6_ESM.xlsx]

## Sheet: Fig. 1 - S1
Fig. 1a/Supplementary Fig.2	β-lactam	PBP1			PBP2			PBP3
β-lactam at 25 uM vs % inhibiton	Ampicillin	85.9814	89.7263	90.3791	40.7881	41.7876	48.8447	89.9467	91.5944	92.7496
	Penicillin G	94.3194	97.8109	98.2626	98.1877	98.268	98.4766	94.1115	95.4645	94.9098
	Methicillin	46.9422	46.826	47.4864	98.0104	97.52	96.6029	92.3713	94.0819	92.4606
	Cloxacillin	91.5562	96.0515	61.1973	62.3227	62.7795	62.6931	83.7053	84.4216	82.7754
	Piperacillin	94.183	98.8998	93.2005	96.1384	96.1023	93.9289	94.7239	96.6236	92.03
	Imipenem	87.2056	90.3991	83.1607	29.9611	31.3222	31.3295	87.3785	88.7659	83.9601
	Meropenem	93.4511	97.3981	92.2691	98.1136	95.2829	94.6951	95.5466	97.2164	95.105
	Doripenem	93.1985	97.9591	92.4116	100	97.5284	97.4118	95.7759	97.3818	95.9747
	Aztreonam	10.5124	21.855	43.3164	2.02832	2.54107	9.94666	63.7499	59.8153	58.399
	Cefalexin	10.6103	13.5742	21.1343	0	0	0	22.6869	15.5092	31.0901
	Cefalothin	62.8647	68.244	66.6166	12.7661	11.5397	16.7614	94.8412	96.842	97.9928
	Cefaloglycine	16.718	17.5243	29.8314	0	0	5.49575	89.9822	93.12	95.4184
	Cefuroxime	39.2659	36.4493	50.0819	1.07091	0	7.09279	93.7981	97.4091	99.6269
	Cefotaxime	64.6299	68.9457	70.4693	10.0983	6.03966	14.7145	94.6733	99.7428	100.738
	Ceftriaxone	79.9928	83.467	86.2941	76.1859	68.5293	74.6438	95.7776	100	101.93
	Cefditoren	78.0189	80.6596	85.0245	43.5497	38.9272	47.0534	73.9018	78.609	82.5587
	Ceftazidime	94.5096	98.0555	98.9278	0	7.31549	4.49933	96.9383	100	100
	Ceftobiprole	32.7666	32.2281	40.3289	100	96.7235	98.4856	96.748	100	100
													CTRL- no inhibitor, AMP – ampicillin; PEN – penicillin G; MET – methicillin; CLX – cloxacillin; PIP -piperacillin; IMI – imipenem; MEM – meropenem; DOR – doripenem; ATM – aztreonam;
													CTRL- no inhibitor; LEX – cephalexin; CEF – cephalothin; CGL – cephaloglycin; CXM – cefuroxime; CTX – cefotaxime; CRO – ceftriaxone; CDN – cefditoren; CAZ – ceftazidime; BPR – ceftobiprole, CPT-- ceftaroline

## Sheet: Fig 6
Fig. 6a	R20291				calprotectin 10 ug/mL				R20291/calprotectin/Zn				R20291/TPEN 12.5uM				R20291/TPEN/Zn				R20291/Zn 15uM
Condition vs % sporulating cells	24.32	22.7	19.21	21.08	7.08	8.125	8.541	7.92	17.14	18.85	23.14	19.71	10.34	12.59	13.74	13.28	16.07	19.64	21.42	18.92	18.37	18.16	21.31	18.95
Fig. 6b	Concentration	Ampicillin				Concentration	Meropenem				Concentration	Cefoxitin
Concentration β-lactam vs % sporulating cells	1	22.4519	28.5251	23.2551		2	28.0886	33.2309	31.3875		50	5.11364	5.66511	3.81016
	0.5	31.4232	35.0446	31.8741		1	48.1727	41.9631	41.2355		25	15.0401	7.01872	10.0267
	0.25	58.0085	67.1113	65.5472		0.5	55.207	56.2743	58.6028		12.5	33.8402	39.1043	42.1123
	0.125	81.3528	83.8892	89.2861		0.25	74.5149	80.1423	79.8997		6.25	47.627	60.6618	66.1765
	0.0625	104.739	88.9854	97.7031		0.125	77.6682	80.1423	82.3739		3.125	100.418	107.386	91.8449

## Sheet: Fig. S3
	PBP1			PBP2
	MIC (X)	IC50 (Y)		MIC (X)	IC50 (Y)
Penicillin G	1	0.44		1	5.17
Ceftobiprole	2	68.24		2	1.24
Ampicillin	2	5.1		2	32.64
Cefditoren	16	3.1		16	46.39
Cefotaxime	256	14.24		256	150.57

## Sheet: Fig. S4
Supplementary Fig. 4		Penicillin G	Concentration	PBP2 inhibiton %		PBP1 inhibiton %		Ampicillin	Concentration	PBP2 inhibiton %		PBP1 inhibiton %		Cephaloglycin	Concentration	PBP2 inhibiton %		PBP1 inhibiton %		Cefotaxime	Concentration	PBP2 inhibiton %		PBP1 inhibiton %		Cefditoren	Concentration	PBP2 inhibiton %		PBP1 inhibiton %		Ceftobiprole	Concentration	PBP2 inhibiton %		PBP1 inhibiton %
Concentration β-lactam vs % inhibiton			0.12207	0.77183	1.31117	17.3964	17.209		0.12207	2.78082	10.0285	5.14915	2.32575		0.488281	0	1.29141	14.3248	2.74727		0.488281	0	0		4.19678		0.488281	7.22539	0	5.48817	8.43287		0.12207	0	3.5999
			0.244141	4.27208	2.57272	34.4172	35.7247		0.244141	2.20182	12.5256	4.38091	0		0.976562	2.21056	4.55085	16.2825	6.64447		0.976562	0	0	7.14198	2.20071		0.976562	3.14294	0	11.5214	19.1276		0.244141	9.74898	6.1372
			0.488281	6.12718	10.4147	59.3599	53.4104		0.488281	2.02191	10.8272	0	0		1.95312	1.14541	10.7683	7.91499	12.3379		1.95312	0	0	8.2746	8.89687		1.95312	4.889	0	22.8936	26.8589		0.488281	23.9352	18.2456	8.0124	6.27728
			0.976562	16.2847	17.0088	88.1043	73.1884		0.976563	2.72425	11.7931	6.29308	5.30695		3.90625	2.58858	10.7694		11.4697		3.90625	0	0	18.0973	13.9125		3.90625	10.8062	3.83033	48.2734	50.0111		0.976563	39.7023	40.6334	5.43056	11.9873
			1.95312	25.8649	25.719	97.5592	91.3604		1.95312	6.06487	13.4377	16.8816	11.598		7.8125	11.642	10.0164	6.73058	12.2118		7.8125	0	0	25.3259	32.3152		7.8125	11.0121	9.38436	64.0155	66.9046		1.95312	66.9922	67.4364	1.73302	1.78811
			3.90625	40.1086	44.0767	98.9457	95.803		3.90625	9.33991	16.1181	41.8434	38.6432		15.625	10.8254	7.35438	16.2641	14.4808		15.625	0	0	52.3058	58.6262		15.625	19.3203	27.4947	74.5859	74.8963		3.90625	90.192	90.9741	2.42139	5.18575
			7.8125	63.439	66.0593	99.4874	96.8412		7.8125	19.0889	26.696	66.9605	67.8236		31.25	12.7234		24.2238			31.25	8.72161	7.43005	84.5635	88.0448		31.25	34.7453	38.2623	78.602	79.0088		7.8125	100	99.4272	-2.9139	5.66447
			15.625	86.1861	87.2182	99.4682	97.7224		15.625	32.2132	38.476	85.7091	88.8794		62.5	17.7318	15.7718	36.3534	38.0024		62.5	25.5951	19.2814	100	100		62.5	58.6532	64.2685	82.6802	84.5124		15.625	100	100	3.46592	9.9198
			31.25	100	97.0476	99.8194	99.0634		31.25	52.5308	55.3477	94.9393	95.0924		125	25.1891	26.6997	60.4947	56.9892		125	41.5501	40.9738	100	100		125	81.0441	84.1325	88.2823	87.0632		31.25	100	100	20.7591	24.0097
			62.5	100	99.2239	99.9092	99.4651		62.5	76.6576	78.0767	95.5865	95.9789		250	36.1052	39.694	74.7623	77.4408		250	64.668	64.4467	100	100		250	94.5456	96.0649	91.2814	91.1385		62.5	100	100	46.5193	44.9602
			125	100	99.8652	100	99.4492		125	94.1888	94.528	100	100		500	61.2561	58.9648	92.6404	91.8931		500	87.2467	82.752	100	100		500	98.2902	98.4656	93.7886	94.1549		125	100	100	72.4005	75.3541
			250	100	100	100	100		250	99.1529	98.9997	100	100		1000	82.7005	83.7905	97.2582	97.2408		1000	94.3626	87.6514	100	100		1000	97.8566	98.1929	97.4435	96.6641		250	100	100	88.3178	92.0048
			1000	100	100	100	100		1000	100	100	100	100								2000	100	100	100	100		2000	100	100	100	100		500	100	100	93.4362	94.956

## Sheet: Fig. S5
Supplementary Fig. 5a	Ldt2 % inhibiton		Ldt3 % inhibiton
β-lactam at 25 uM vs % inhibiton
AMP	1.64302	4.06442	34.982	15.7025
EM	2.09111	5.67485	58.9928	66.7769
ClX	15.534	20.6288	89.2086	94.2975
PIP	57.879	59.7393	51.7086	57.3554
IMI	15.7605	16.7178	0	12.4793
MEM	88.3495	88.0368	25.5396	27.8512
DOR	92.8305	93.0982	49.0108	45.9504
ATM	6.34802	9.12577	5.84532	9.50413
LEX	0	0	0	0
CEF	0	0	13.1295	19.9174
CGL	0	0	9.35252	13.9669
CTX	12.8454	16.2577	7.19424	11.4876
CDN	13.9657	18.7883	72.482	72.4793
BPR	0	4.7546	8.0036	4.29752
Supplementary Fig 5b	time (s)	Cloxacillin	Doripenem	control
Nitrcoefin hydrolysis vs inhibitor
Idt2
	0	0.044	0.043	0.047
	300	0.046	0.044	0.049
	600	0.048	0.045	0.051
	900	0.05	0.045	0.053
	1200	0.051	0.045	0.055
	1500	0.053	0.045	0.057
	1800	0.054	0.046	0.059
	2100	0.056	0.046	0.06
	2400	0.057	0.047	0.062
Idt3	time(s)	Cloxacillin	Doripenem	control
	0	0.044	0.045	0.045
	300	0.045	0.046	0.047
	600	0.045	0.048	0.049
	900	0.046	0.049	0.05
	1200	0.046	0.05	0.052
	1500	0.046	0.051	0.054
	1800	0.046	0.052	0.055
	2100	0.046	0.052	0.056
	2400	0.046	0.053	0.057

## Sheet: Fig. S6
Supplementary Fig 6c
Temp vs ROX fluorescence		Wt	Mean	Stdv				C551S	Mean Tm1	Stdv Tm1				D515N	Mean Tm1	Stdv Tm1
			64.4517	0.147705					36.5617	0.286665					35.1	0.435339
	64.65	64.6	64.45	64.41	64.3	64.3	36.74	37.02	36.46	36.51	36.46	36.18	35.08	35.41	35.59	35.35	34.68	34.49
								C551S	Mean Tm2	Stdv Tm2				D515N	Mean Tm2	Stdv Tm2
									53.6267	0.124847					56.01	0.113137
							53.81	53.73	53.56	53.54	53.48	53.64	55.83	56.11	56.07	55.91	56.09	56.05
Temp	A-WT	B-WT	C-WT	D-WT	E-WT	F-WT	A-C551S	B-C551S	C-C551S	D-C551S	E-C551S	F-C551S	A-D515N	B-D515N	C-D515N	D-D515N	E-D515N	F-D515N
25	73379.2	90764.7	92489.9	89110.3	83849.2	91165.1	92328.4	103779	102448	98477.9	104414	104043	128745	128929	126789	124997	128067	125523
25.3	72752.2	90231.9	91888.4	88012.4	82998.5	90413.2	90588.8	102165	100837	97385.1	103676	102784	126148	125836	124468	122220	126076	123198
25.5999	72331.3	89494.5	91344	87248.8	82624.4	89862.2	89540.1	101037	99938.3	96524.7	102996	101873	124374	123175	121951	119791	124120	121690
25.8999	72037.4	89115.8	90886.7	86767.6	82087.8	89512.4	88594.5	99827.7	99371	95276.6	102119	100773	122317	120975	120096	118600	122682	119791
26.1998	71509.7	88576.1	90440.6	86342.7	81723.8	89202.2	87776.4	98582.2	98805.3	94721.2	101397	99997.1	120956	119136	118578	116921	121329	118744
26.4998	71263.5	88142.2	89830.5	85826.7	81408.6	88891.7	87043.8	98003.6	98185.6	94216	100932	99345.9	119827	117883	116967	115607	120311	117486
26.7998	70829.6	87816.1	89529.3	85265.8	80949.9	88544.8	86314	97172	97522.6	93351.4	100377	99609.7	118539	116284	115897	114622	119202	116936
27.0997	70566.7	87474.8	89069	84834.8	80596.8	88176.8	85755.6	96348.9	96709	92916.9	99754.5	98517.3	117605	115145	114789	113453	118241	116468
27.3997	70313.1	86889.2	88488.4	84267.1	80164.6	87770.3	85051.2	95569.3	96267.4	92515.3	99457.3	98108.7	116798	114735	113608	112211	117638	115239
27.6996	70095.7	86527.2	88057.1	83832.9	79800.3	87440.9	84532.9	95151.7	95744.6	91955	99059	97517.6	115994	113759	113207	111855	116891	114442
27.9996	69712.8	86093.7	87569.5	83506.8	79391.8	87036.9	84156.8	94219.5	95603.7	91286.5	98679.3	97246.7	115474	113013	112102	111322	116486	113922
28.2996	69359.5	85584.4	87222.6	83186.5	79009.9	86676.5	83786.5	93585.6	95177.5	90887	97829.3	96881.9	114826	112093	111738	110986	115587	113397
28.5995	69028.6	85227.8	86709.4	82756.7	78701.5	86257.2	83538.6	93306.5	94554	90790	97639.7	96460	114447	111744	110917	110112	114945	112975
28.8995	68558.5	84799.3	86350.3	82226.9	78194.6	85873.7	83056.2	93195	93809.9	90228.7	97076.6	96312.5	113754	111351	110267	109621	114633	112547
29.1994	68423.1	84370.5	85872.3	81991.8	77907.3	85410.5	82798.9	92595	93744.3	90216.5	96977.5	95688.2	113553	111003	109928	108906	114075	111815
29.4994	68032	83823.5	85366.9	81545.9	77454.2	85069.1	82569.8	92259.6	93102	89737.5	96476	95287.2	113051	110708	109338	108919	113960	111848
29.7994	67500	83403.5	84931.6	81061.7	77035.4	84699	82346.7	91730.1	92670	89515.7	96027.7	94776.7	113050	110352	109258	108839	113429	111162
30.0993	67252.6	83030.9	84620.8	80524.5	76660.7	84354.9	82083	91200.6	92530.4	89306	95930.9	94499.1	112884	110045	109024	108709	113374	111187
30.3993	67006	82585.8	84182.5	80184.5	76340.8	83931.7	82059.4	91023.3	92334.2	89205.1	95581.4	93901.9	112762	109859	108759	108291	112835	111044
30.6992	66454.6	82235.2	83745	79710.6	75833.9	83534.2	81669.6	91027.9	91955	88954.9	95358.9	94094.4	112658	109871	108561	108213	113128	110843
30.9992	66291.3	81595.8	83242.3	79403.4	75556.2	83096.5	81664.4	90575.8	91717.5	88851.4	95132.2	93689.1	112545	110224	108681	108408	112846	110993
31.2992	65776.8	81294.3	82901.8	79072.3	75184.1	82668.1	81571.2	90279	91324.8	88887.7	95226.6	93314	112714	109652	108694	108343	112902	110363
31.5991	65458.5	80831.6	82532.1	78498.1	74667.2	82205.6	81531.8	90151.2	91181.4	88728.4	95058	93071	112706	109964	108747	108086	113160	110599
31.8991	65128.3	80414.3	82029.6	78062.2	74316.8	81864.9	81716.1	89825.9	91174.4	88875.7	94907.5	93138.9	112750	110089	109339	108723	113172	110526
32.199	64845	80022.4	81560.6	77595.9	73864.3	81425	81768.2	90028.8	91105.2	88708.6	94937.4	92862.4	113404	110914	109906	109782	113868	111138
32.499	64436.1	79490.8	81200.6	77350.5	73565.3	80913.7	82023	89907.2	91054.7	88779.5	94797.9	93054.7	113664	111136	110004	109768	113889	110867
32.799	64313	79180.4	80854.5	76937.4	73206.3	80533.6	81983.8	89824.6	91165.5	88470.2	94742.8	93212.6	113497	111046	110257	110292	113923	111338
33.0989	63812.9	78817	80362.6	76550	72852.9	80211.2	82098.1	89903	90795.3	88679.9	94532.1	92914.6	114148	111558	110614	110702	113916	111474
33.3989	63672.1	78418	79847.2	76164.2	72478.5	79727.7	82189.7	90050.2	90839.2	88534.4	94640.2	93042.7	113837	111716	110898	111026	114590	111787
33.6988	63139.3	78155.9	79546.8	75825.7	72148.9	79405.8	82417.9	90256.1	91168.4	88753.4	94497.2	93444.6	114501	112101	111167	111340	114525	112590
33.9988	62820.7	77628.1	79011.6	75570.6	71751.8	78970.7	83121.3	90091.1	90953.7	89226.2	94795.8	93563	115240	112453	112210	111868	114865	112188
34.2988	62637.3	77238.6	78640.8	75179.9	71309.3	78631.7	83295	90594	91346.9	89048.7	94843.9	93949	115509	113007	112503	112964	115328	112893
34.5987	62293.1	76831.2	78163.7	74817.6	71004.9	78163.4	83839.3	91311	91557.3	89373.4	94884.2	93786.2	116097	113434	113349	113487	115272	112480
34.8987	61893.2	76299.5	77748.2	74419	70641.6	77746.3	84475.1	91507.7	91593.6	89834.5	95454.3	93921.6	116740	114285	113580	113610	115751	113790
35.1986	61544.7	75853.7	77450.2	74040.5	70206.5	77445.6	85060.5	91811.2	91886.1	90037.6	95377.2	94490.4	116958	114564	113966	114444	116125	114307
35.4986	61136.2	75450.8	76949.5	73716	69832.8	77054.4	85732.8	92215.4	92217.1	90517.8	95655	94700.6	117383	115060	114689	114958	116175	114120
35.7986	60974.2	75008.1	76511.6	73332	69395.5	76653.5	86412.6	92926	92628.6	90830.4	96288.8	94977.9	117616	116023	115053	115517	116916	114766
36.0985	60682.9	74667.2	76149.1	72963.9	69073	76240.2	86997.2	93674.4	93213.5	91470	96521.9	95103.1	118563	116236	115589	115689	116970	114432
36.3985	60417	74153.9	75791	72556.2	68731	75842.6	87934.4	94311.3	93224.6	91740.6	96944.7	95253.6	118969	116727	116079	116798	117238	114821
36.6984	59905.8	73788.9	75431	72187.2	68338.4	75436.6	88711.9	94790.9	93682.7	92384.5	97526.5	96139.2	119091	117173	116387	116912	117761	115547
36.9984	59684.9	73358.8	75030.1	71864.7	67995.5	75050.3	89325.7	95517.9	94182.1	92916.9	97642.9	96087.7	119772	117691	116882	117485	117554	115527
37.2984	59472.6	72975.5	74737	71480.7	67547.3	74593.2	89945.1	96134.8	94293.2	93358.2	97980.4	96192.5	119986	118007	117089	117788	117750	114932
37.5983	59181.2	72516	74185.6	71096.4	67190.2	74272.4	90859.5	96757.7	94666.7	93630.4	98419.9	96915.9	120011	118520	117406	118110	118107	115347
37.8983	58900.4	72162.6	73901.1	70675.3	66806.1	73834.4	91582	96539.1	94920.8	94034.9	98784.6	97038.1	120498	118283	117770	118611	118025	115489
38.1982	58367.4	71774.6	73350	70317.1	66465.5	73497.5	92112.2	97341.8	95134	94443.9	98973.5	97095.5	120440	118384	118221	118816	117983	115237
38.4982	58244.5	71386.5	73090.4	69846	66074	73055.9	92710.5	97775.4	95637.6	94939.4	99353.3	97712.6	120113	118890	118366	118714	118275	115681
38.7982	57977.8	71054.6	72694.9	69533.3	65818	72677.7	93208.6	98285.9	95667.8	95126.4	99276.1	97651.3	120731	118980	118754	119253	117967	115354
39.0981	57721.8	70792	72375.6	69130.4	65342.2	72279.1	93411.9	98799.4	95767.2	95121.7	99370.2	97495	120463	119040	118603	119448	118290	115513
39.3981	57164.5	70279.4	71852	68811.4	64997.2	71901.2	93909.1	98705.1	95729.3	95437.4	99411.7	97770.7	120833	119108	119150	119843	118202	115200
39.698	56980.9	69855.4	71499.6	68503.9	64696	71447.8	94260.9	99173.8	95684.3	95464.4	99561.6	97724.3	120828	119195	118981	120206	118401	115106
39.998	56696.5	69585.7	71230.2	68088.4	64302.2	71104	94444.6	99426.9	96196.4	95634.5	99600.9	97810.4	120784	119267	119619	120377	118034	115444
40.298	56467.6	69190.5	70761.8	67801.4	63955.9	70622.3	94609.3	100021	95876.5	95442.2	99801.2	98170.7	120500	119201	119206	120473	118511	115444
40.5979	56102.2	68741.9	70297.5	67452.9	63583.9	70301	95043.6	99870.1	96173.3	95467.3	99828.4	98079.1	120373	119184	119645	120561	118286	115303
40.8979	56024	68467.3	69927.2	67092	63175.9	69934.2	95160.2	100037	95976.4	95719.6	99553.2	97858.1	120198	119431	120006	120591	117897	115152
41.1978	55666.6	68018.7	69523.5	66740.9	62892.3	69611.6	95307.9	100154	96317.8	95505.6	99644.2	98068.3	120460	119439	119935	120897	118176	115169
41.4978	55464.1	67721.9	69143.2	66504.8	62502.8	69253	95345.9	100283	95956.8	95643.2	99323.5	98171.1	120358	119296	120062	120648	117688	114972
41.7978	55060.9	67148.8	68641.2	66247.8	62124.9	68892.3	95604.3	100280	95913.8	95450.5	99398.6	97660.1	120470	119359	120048	121078	117858	115209
42.0977	54976	66850.5	68384.4	65873.2	61824.2	68478.6	95585.7	100509	95883.2	95556.6	99258.4	97893.4	120610	119585	120279	121168	117650	114943
42.3977	54602.5	66566.2	67923.5	65491	61505	68062.1	95498	100800	95896.8	95653.4	99327.2	97476.7	120688	120126	119984	120768	117623	115018
42.6976	54292.5	66145.1	67593.8	65138.6	61116.6	67696.1	95746	100699	95677.1	95666.9	99562	97682.2	120894	120186	120300	120652	117599	114868
42.9976	54001.8	65767.3	67177.4	64767.3	60788.1	67339.6	95837.2	100456	95903.9	95503.4	99036.2	97480.3	120957	119893	120536	120806	117347	114414
43.2976	53906.9	65322.1	66802.2	64456.6	60456	66878.9	95875.7	100773	95639.5	95323.9	99078.5	97228.7	120923	120244	120478	120865	117500	114764
43.5975	53617.3	64951.5	66510.6	64085.4	60120.8	66528.1	96041.8	100700	95191.1	95396.9	99224.3	97289.3	121268	120468	120784	120892	117348	114239
43.8975	53454	64559.4	66125.1	63757	59742.3	66127.8	95862.2	100637	95084.2	95205.6	99060.3	96871.2	121477	120791	120725	120938	117500	114230
44.1974	53198.8	64127.1	65736.9	63334.1	59426.2	65776.9	95978.5	100727	95316.9	95419.5	98967.2	97094.3	121225	120606	120776	120574	117464	114651
44.4974	53000.9	63794.8	65367.6	63079.1	59106.2	65458.9	96013.9	100252	94829.8	95227	98561.6	96086.9	121354	120778	120731	120886	117309	114110
44.7974	52721.6	63506.6	65073.1	62715.9	58753	65068.8	95513.4	100076	94947	94840.9	98323.4	96425.6	120920	120547	120721	120826	117091	113669
45.0973	52533.1	63220.1	64802.4	62366	58451.1	64740.9	95677.2	100098	94644.8	95016.1	98156	95963.1	120806	120496	121040	120942	117093	113779
45.3973	52309.2	62789	64378.3	62124.3	58124.4	64351.3	95650.1	99902.6	94366.9	94755.1	98137.9	95823.6	120947	120539	121076	121083	117268	113916
45.6972	52108	62454.4	64020.5	61746.7	57779.7	63990.5	95640.6	99890.1	94333.9	94538.6	97880.4	95664.8	120846	120781	120977	121241	117182	113527
45.9972	51960.2	62073.2	63619	61500.1	57454.4	63643.6	95905.4	99557.1	93657.4	94348.2	97594.2	95485.3	120678	120599	120832	121126	116947	113547
46.2972	51573.8	61905.3	63450.4	61124.9	57106.1	63303.5	95023.9	99493.8	93792.7	94098.7	97372.8	95473.3	120226	120310	120856	120938	116894	113292
46.5971	51465	61479.4	62987.2	60907.4	56800.8	62918.7	95060.2	99018.7	93523	93806.6	97207.7	95055.1	120278	120252	120879	121464	116717	112656
46.8971	51061.2	61192.5	62705.3	60481.5	56467.2	62659.1	95118.1	98928.4	92925.6	93753.6	96919	95183.2	119948	120193	120776	120864	116352	112230
47.197	50953.6	60915.8	62323.2	60275	56056.7	62299.8	94840.6	98874.5	92790.9	93641.7	96530.8	94942.3	119470	120280	120316	120650	116267	112388
47.497	50732.2	60593.4	61902.6	60017.4	55927.2	61934.9	94699.2	98721	92683.2	93317.2	96534.2	94839.2	119519	119947	120281	120999	115977	112342
47.797	50555.1	60177.3	61630.8	59673.7	55536.8	61606	94536.4	98536.8	92401.5	93090.6	96240.3	94492.1	119187	120150	120090	120704	115624	111994
48.0969	50303.3	59934.8	61335.7	59337.6	55188.6	61184.1	94287.3	99002.3	92364.6	92917.8	95960.1	94016	118612	120180	119595	120222	115367	111998
48.3969	50023.5	59674.4	60865.1	59051.1	54820.5	60933.5	93928.6	98755.2	91737.5	92489.4	95412.3	93664.8	118608	119876	119415	120328	114896	111433
48.6968	49861.8	59209.2	60541.1	58742.9	54547.5	60610.3	94182.8	98168.5	91512.3	92574.7	95135.7	93539.1	118458	119580	119356	119749	114688	111230
48.9968	49515.4	58917.2	60174	58490.2	54208	60224.7	93886.2	98058	91319	92275	95198.7	93278.2	118043	119469	119025	119318	114699	110758
49.2968	49338.4	58488.2	59827.1	58085.2	53954.3	59936.7	93646.9	98146.4	91255.8	92051	94623.1	92842.5	117968	119210	118859	119265	114354	110757
49.5967	49142	58152.7	59466.7	57817	53593.9	59579.5	93430.2	97736.5	90480	91821	94353.6	92438.9	118235	119401	118469	119048	113873	110212
49.8967	49032.5	57797.3	59191.4	57448.7	53282.1	59252.1	93318.2	97313.3	90325.4	91648.8	93986.7	92366.5	117314	119085	118282	118572	113853	110062
50.1966	48796.1	57479	58855.6	57127.1	52961.9	58941.7	93180.7	97229.4	89908.2	91426	93704.1	91759.4	116932	118858	118052	118360	113478	109581
50.4966	48663.9	57119.7	58482.6	56866.2	52733.7	58548.5	92816.4	96953.8	89689.7	91338	93382.5	91285.1	117410	118844	118047	117999	113086	109257
50.7966	48395.9	56890.5	58175.8	56616.7	52389.3	58251.9	92541.7	96740.4	89420.2	90953.4	92971.2	91289.1	116907	118480	117947	118451	113048	108830
51.0965	48208.4	56475.9	57875.9	56206.2	52082.6	57896.7	92642	96538.6	89134.9	90963.6	92811.4	90568	116998	118663	117688	117869	112844	108681
51.3965	47954.2	56236.7	57658.1	55861.6	51817.6	57640.5	92204.3	96146.5	88882.2	90671.9	92401	90332.5	116666	118094	117524	117545	112601	108586
51.6964	47947.2	55851.8	57223.9	55725.3	51487.5	57248.3	92175.5	95997.7	88319.5	90474.9	92315.7	90325.5	116361	118144	117049	117369	112333	108337
51.9964	47727.2	55630.2	57003.8	55369.1	51121.7	56969.8	91646.8	95611	88216.3	89895.8	91983.6	89767.4	116042	117869	116724	117611	112242	108323
52.2964	47662.9	55230.5	56640.8	55046.4	50982.4	56609.8	91761.4	95200.5	87900.1	89926	91621.5	89511.6	115907	117756	116751	117245	112087	107839
52.5963	47267.9	55004.3	56322.9	54773	50637.3	56358.8	91486.7	95279	87491.3	89815.2	91374.7	89551.1	116284	118273	117213	117929	112417	108781
52.8963	47220.7	54706.3	56026.2	54601.8	50407.3	56024	91268.4	95017	87509	90122.9	91673.9	89617.5	116976	118439	118240	118719	113376	108564
53.1962	47016.2	54482.5	55676	54378.8	50138.4	55770.8	92042.8	95925.5	88484.4	90924.3	92410.5	89862.8	117978	119468	119668	120506	114050	109850
53.4962	46911.1	54086.1	55416.2	54124.2	49899.9	55521.1	93883.1	97143.2	89709.6	92287.5	93772.8	91045.4	118878	121258	121142	121542	115091	111002
53.7962	46621.7	53914.3	55098.8	54016.3	49676.4	55219.7	95150.2	98819.9	90797.5	92937.9	94467.1	91997.3	120182	122354	121904	122541	115831	111317
54.0961	46701	53653.5	54855.2	53766.9	49312	54954.7	96262.4	99997.7	91117.8	93337.6	95191.6	92517.1	120354	123492	122144	123296	116481	112222
54.3961	46495.2	53409.4	54512.3	53586.1	49200	54744.1	97062.1	100675	91953.4	94123	95411.6	92896	120759	124464	122714	123721	116712	112675
54.696	46486.5	53210.8	54404.6	53394	49014.8	54547.5	97666.9	100853	91912.4	94429.9	95648.8	93665.4	120874	124698	122974	123968	116780	112492
54.996	46355.8	52981.1	54102.9	53273.3	48773.6	54297	98207.6	101174	92100.6	94559.6	95834.4	93448.2	121082	124975	123165	124064	117023	113096
55.296	46293.1	52853.6	53882	53143.1	48612.4	54118.9	98409.2	101747	92516.6	94490.7	95817.1	93427.7	121168	125158	123206	124406	116867	112646
55.5959	46247.8	52648.5	53715.4	52956.7	48478.2	53952.3	98543	101716	92567.8	94862.8	95827.2	93595.2	120981	124801	123377	123755	116752	112762
55.8959	46374.9	52522	53492.9	52877.5	48322.3	53765	98758.8	101752	91982.8	94864.8	95896.7	93669.4	121131	125114	123198	124159	116698	112596
56.1958	46232.7	52384.3	53270.7	52673	48118.9	53617.3	98688.9	102073	91919.4	94639.5	95422.6	93022.2	120833	124714	123162	124000	116467	112325
56.4958	46314.1	52297.8	53237.5	52528.4	48002.3	53433.1	98938.6	101437	91803.4	94721.1	95309.1	93198.6	120421	124299	123114	123545	116301	111616
56.7958	46354.4	52098.2	53192.6	52387.9	47893.9	53285	99216	101356	91791.8	94572.4	95224.5	92823.9	120804	124313	122811	123616	116470	112287
57.0957	46407.4	51983.1	53004.6	52250.9	47819.8	53131.3	99342.9	101535	91552.2	94689.7	95085.7	92541.3	120687	124185	122630	122713	116231	111764
57.3957	46422.5	51961.5	52892.2	52213.6	47710.2	53063.3	99013.2	101628	91423.6	94636.2	94844.8	92323.5	120385	123810	122575	122926	115891	111453
57.6956	46544.2	51889.3	52842.7	52108.9	47624.8	52918.9	98480.4	101509	91183.5	94333.8	94601.8	92051.3	120198	123358	122198	122546	115637	110965
57.9956	46741.5	51777.7	52701.2	52024.9	47561.4	52767.7	98834	100870	90816.8	94295.8	94586.1	91691.1	119590	123224	121949	121989	115432	110879
58.2956	46850.2	51751.6	52723.5	52026	47495.9	52770.4	98948	100815	90693.6	94282.8	94219.8	91068.2	119728	122878	121837	122125	115101	110597
58.5955	47135.3	51675.5	52566.6	52044.8	47432.6	52698.3	98758.5	100593	90378.4	94179.5	93967.9	90795.8	118909	122482	121654	121578	114831	110243
58.8955	47293.3	51763.2	52457.6	52123.2	47450.5	52714.3	98461.6	100445	90110.2	93703	93628.6	90408.8	119126	122259	121369	121974	114571	109554
59.1954	47758.4	51857.8	52512.7	52170.7	47514.2	52712.1	98165.6	100226	89923.4	93448	93296	90213.9	118306	121895	121024	121442	114249	109162
59.4954	48100.9	51963.5	52494.6	52237.6	47672	52772.6	98238.2	99673.8	89872.3	93337.2	92979.8	89685.6	117916	121132	120907	121283	113694	108534
59.7954	48621.4	52108	52676.2	52430.2	47750.6	52864.8	97883.3	99394.8	89672.6	93044.9	92562.2	89382.9	117662	120913	120779	121392	113291	108460
60.0953	49150	52304.1	52767.1	52583.2	47871.4	52932.2	97459.6	99275.7	89043	92595.5	92189.8	89310.7	116710	120470	120037	120835	112895	108409
60.3953	49752	52691.5	52990.1	52912.3	48171.8	53142.9	97347.2	98695.8	88846.8	92412.2	92107.4	88984.4	116367	120078	119801	120880	112677	108157
60.6952	50346.9	53067.6	53227.2	53246.8	48438.7	53363.5	97614.7	98520.9	88587.2	92275	91757.7	88700.8	116139	119922	119588	120430	112458	107805
60.9952	51120.2	53352.2	53505.7	53612.1	48811.9	53642.8	97447.5	98229.1	88438.3	91987.1	91222.5	88019.2	115917	119535	119429	120354	111763	107321
61.2952	52123	53827.6	53829.2	54121.9	49164.1	54027.2	96915.5	98136.1	87837.4	91756.7	90845.4	87795.9	115567	119353	118984	120184	111510	107204
61.5951	53157.7	54383.5	54401.9	54637.2	49674.8	54424.6	96393.1	97769.7	87660.7	91796.8	90583.5	87957.1	114885	119099	118489	119415	111212	106874
61.8951	54413.1	55000.3	54840.3	55216.3	50196.8	54944.6	96327.5	97437.6	87343.2	91197	90320.8	87312.3	114695	118648	118323	119509	110826	106575
62.195	55616.1	55785.8	55449.9	55918.2	50815.7	55537.9	95975.4	97532.4	87079	91203.4	89863.1	87236.1	114041	118449	118031	118628	110502	106078
62.495	57039.7	56522.2	56206.1	56726.2	51579	56070.5	95880.8	97158.6	87104.8	90732.1	89481.6	86627	113723	117977	117630	118593	109766	105958
62.795	58701.3	57406.4	56954.6	57582.3	52398.1	56781.9	95697.7	97373.8	86652.3	90631.6	89415.9	86257.1	113617	118023	117054	118070	109522	105580
63.0949	60379.9	58480.5	57821.1	58562.5	53260.4	57611.3	95086.7	97218.7	86383.7	90453.1	89008.8	86257.7	113014	117528	117018	117337	109211	104951
63.3949	62257	59554	58794.2	59616.1	54237.2	58512.3	95513.9	97019.7	85766.6	90336.7	88727.5	85630.7	113046	117620	116425	116984	108675	104364
63.6948	64234.7	60714.2	59827.4	60668.9	55325.7	59425.6	95236.7	96645.6	85692.8	90187.1	88297.3	85188	112475	117155	115930	116380	108099	104045
63.9948	66483.7	62151.7	61144.1	62008.3	56438.6	60516.5	94682.1	96390	85265.4	89751.6	88062.6	84799.3	112043	116758	115540	116139	107994	103953
64.2948	68688.3	63706.4	62331.5	63323.6	57688.8	61575.4	94268.8	96174.3	84993.3	89303.2	87633.2	84541.1	111579	116490	115240	115987	107659	103721
64.5947	70984.4	65137.1	63625.9	64547.8	58921.6	62711.2	94097.5	95675.4	84484.6	89148.7	87168.3	83937.8	111258	115845	115178	115529	107202	102949
64.8947	73356	66708.9	64898.4	65839.5	60271.1	63863.8	93751.1	95201.4	84438	88779.8	86850.5	83893.3	110846	115102	114873	115302	106836	102667
65.1946	75855.4	68258.4	66350.4	67195.8	61441.2	65024.9	93486.6	94821.1	83803.9	88709.2	86631.5	83282.7	110521	114838	114393	114701	106533	102081
65.4946	78190.7	69911.1	67563.5	68541.5	62791.6	66052.1	92955.6	94347	83593.7	88317.3	86355.8	82791.1	110277	114802	114173	114607	106118	101594
65.7946	80403.1	71359.6	68958.2	69750.8	63908.8	67074.3	92758.9	94095.7	83091.7	88037.1	86039.4	82454.5	109784	114351	113778	113846	106023	101319
66.0945	82169.8	72778.4	70102.2	70952.7	65051.8	67918.1	92840.6	93752.3	82753.5	87831.3	85589	82054.9	109409	113959	113695	113661	105304	101104
66.3945	84106.5	74032.7	71036.2	71954.4	65854.6	68695.5	92272.6	93299	82278.4	87471.5	85284.7	81751.2	108776	113376	113282	113573	104919	100464
66.6944	85614.7	75019.5	71930.4	72588.2	66548.1	69126.2	91923.8	92773.3	82282.7	86934.7	84773.6	81490.4	108153	112622	112852	112981	104525	100670
66.9944	86522.9	75857.8	72686.4	73179.2	67022.6	69559.3	91845.1	92373.3	81703.2	86670.9	84381.5	80765.8	107613	112377	112444	112910	104089	99978.4
67.2944	88073	76779.7	73355.6	74057.5	67626.7	70025.5	91850.4	92191.7	81422.6	86397.5	84178.1	80660.9	107157	112241	112217	112613	104011	99622.9
67.5943	88778.4	77072.5	73408.1	74295.7	67825.7	69989.6	91472.9	91720.3	80952.4	86093.4	83666.5	79893.8	106822	111604	112088	112314	103340	98825.1
67.8943	89331.1	77522.5	73840.2	74512	68094.8	70072.8	91058.6	91323	80879.2	85942.1	83377.6	79593	105964	111016	111562	111661	102976	98852.3
68.1942	89533.7	77666.4	73873.9	74680	68135.3	70018	90572.7	90788.9	80549	85605	82967.2	79294.3	105632	110811	111254	111283	102698	98270.8
68.4942	90169	77658.9	73753.2	74630.3	67893	69789.9	90553.7	90703.7	79783.5	84888.9	82452	78645.1	105025	110179	110534	111017	102206	97556.2
68.7942	90520.3	77766.6	73607.3	74808.9	67959.4	69717.6	90134.2	90046.2	79566.8	84926.1	82035	78369.3	104774	110034	110427	110569	101672	96821
69.0941	90800	77893.2	73625.7	74698.8	67744.2	69490	89774.2	89890	79102	84290.8	81520	78078.2	104434	109560	109717	110096	101060	96836.1
69.3941	91076	77822.2	73559.4	74582.8	67709.1	69217.2	89311.2	89510.7	79048.9	84026.1	81112.2	77625.4	103697	109377	109364	109533	100557	96496.8
69.694	91244.2	77653	73185.2	74360.9	67486.9	68899.7	88905.8	88848.3	78564	83518.9	80661.6	77173.7	103466	108812	108819	109130	100015	95697.5
69.994	91264.6	77580.4	73139.5	74301.9	67178.2	68607.7	88881.2	88729.9	77909.6	83060.5	80332.1	76830.2	102770	108462	108295	108647	99565.9	95494.5
70.294	91342.4	77514.8	72818.6	74080.6	66882.2	68330.9	88474.7	88424.8	77554.2	82511.9	79794.1	76487.1	102444	108128	107836	108103	99023.6	95125.9
Supplementary Fig. 6d
Concentration β-lactam vs total binding		WT	Concentration	Intensity	Intensity			C551S	Concentration	Intensity	Intensity		D515N	Concentration	Intensity	Intensity
			250	1206089	1172000			1	250	678471	661929			250	502246	578716
			125	1229288	1148329			2	125	995317	1096870			125	852682	780186
			62.5	1220633	1076020			3	62.5	949614	995368			62.5	736008	741669
			31.25	1220321	996638			4	31.25	783279	735317			31.25	611555	608166
			15.625	1187675	794389			5	15.625	533770	605649			15.625	435981	474357
			7.8125	1051287	620266			6	7.8125	346737	411655			7.8125	278844	294998
			3.90625	775142	433283			7	3.90625	233145	304166			3.90625	165627	162981
			1.95312	582134	300339			8	1.95312	169805	224380			1.95312	103808	105378
			0.976562	410818	234150			9	0.976562	138167	177006			0.976562	75962	63078
			0.488281	312697	181551			10	0.488281	115555	149022			0.488281	47738	48034
			0.244141	236453	158100			11	0.244141	100075	137065			0.244141	33623	26486
								12	0.12207	93941	129486			0.12207	43853	26016
Supplementary Fig. 6e
Sample ID (PBP2)	Concentration	Mass	Meas. Intensity 1	Meas. Intensity 2	Meas. Intensity 3	Mean	Std. Deviation
Wild Type 1	0.303765 uM	66	1973.1	1598.1	1666.1	1745.77	199.791
		67	351	289	305	315	32.187
		68	1375.1	1167	1247.1	1263.07	104.965
Wild Type 2	0.43395 uM	66	3048.3	2974.3	2255.2	2759.27	438.1
		67	481	499	393	457.667	56.7215
		68	2199.2	2216.2	1581.1	1998.83	361.868
Wild Type 3	0.60753 uM	66	3797.5	3957.5	3130.3	3628.43	438.751
		67	666	658	506	610	90.1554
		68	2800.3	2827.3	2295.2	2640.93	299.718
Wild Type 4	1.084875 uM	66	8243.4	8054.3	5928.2	7408.63	1285.57
		67	1234.1	1257.1	866	1119.07	219.464
		68	5982.3	5878.2	4318.7	5393.07	931.884
Wild Type 5	2.16975 uM	66	16490.5	16071	11826.9	14796.1	2579.97
		67	2524.2	2517.2	1870.1	2303.83	375.64
		68	12085.1	11682.8	8523.5	10763.8	1950.56
Wild Type 6	4.3395 uM	66	30789.1	30791.1	23600.5	28393.6	4150.92
		67	4857.8	4733.8	3598.5	4396.7	694.036
		68	22499.7	22150.2	17627.9	20759.3	2717.47
Wild Type 7	8.24505 uM	66	66544.6	66170.9	49995.3	60903.6	9448.71
		67	10398.8	10097.6	7771.1	9422.5	1438.06
		68	49307.9	48166.1	36326.1	44600	7188.14
Supplementary Fig. 6f
Sample ID (PBP2)	Concentration	Mass	Meas. Intensity 1	Meas. Intensity 2	Meas. Intensity 3	Mean	Std. Deviation
Wild Type 1	0.303765 uM	66	1973.1	1598.1	1666.1	1745.77	199.791
		67	351	289	305	315	32.187
		68	1375.1	1167	1247.1	1263.07	104.965
Wild Type 2	0.43395 uM	66	3048.3	2974.3	2255.2	2759.27	438.1
		67	481	499	393	457.667	56.7215
		68	2199.2	2216.2	1581.1	1998.83	361.868
Wild Type 3	0.60753 uM	66	3797.5	3957.5	3130.3	3628.43	438.751
		67	666	658	506	610	90.1554
		68	2800.3	2827.3	2295.2	2640.93	299.718
Wild Type 4	1.084875 uM	66	8243.4	8054.3	5928.2	7408.63	1285.57
		67	1234.1	1257.1	866	1119.07	219.464
		68	5982.3	5878.2	4318.7	5393.07	931.884
Wild Type 5	2.16975 uM	66	16490.5	16071	11826.9	14796.1	2579.97
		67	2524.2	2517.2	1870.1	2303.83	375.64
		68	12085.1	11682.8	8523.5	10763.8	1950.56
Wild Type 6	4.3395 uM	66	30789.1	30791.1	23600.5	28393.6	4150.92
		67	4857.8	4733.8	3598.5	4396.7	694.036
		68	22499.7	22150.2	17627.9	20759.3	2717.47
Wild Type 7	8.24505 uM	66	66544.6	66170.9	49995.3	60903.6	9448.71
		67	10398.8	10097.6	7771.1	9422.5	1438.06
		68	49307.9	48166.1	36326.1	44600	7188.14
Supplementary Fig. 6g
Sample ID (PBP2)	Protein Concentration	Average zinc concentration (ppb) (Zn-66 & Zn-68)	Std. Deviation	Average copper concentration (Cu-65)	Std. Deviation	Zn/Cu ratio	Std. Deviation
Wild Type	8.24505 uM	264.088	29.6263	8.49667	0.768462	31.0814	4.47885
Zn-68	286.03
	279.38
	210.47
average	258.627
std. deviation	41.8372
Zn-66	294.6
	292.94
	221.11
average	269.55
std. deviation	41.9585
Cu-65	8.97
	8.91
	7.61
average	8.49667
std. deviation	0.768462
Sample ID (PBP2)	Protein Concentration	Average zinc concentration (ppb) (Zn-66 & Zn-68)	Std. Deviation	Average copper concentration (Cu-65)	Std. Deviation	Zn/Cu ratio	Std. Deviation
D515N	8.24505 uM	20.5183	4.39745	27.1033	2.47156	0.757041	0.176324
Zn-68	21.99
	21.48
	16.74
average	20.07
std. deviation	2.89512
Zn-66	22.7
	23.05
	17.15
average	20.9667
std. deviation	3.30996
Cu-65	28.48
	28.58
	24.25
average	27.1033
std. deviation	2.47156
Sample ID (PBP2)	Protein Concentration	Average zinc concentration (ppb) (Zn-66 & Zn-68)	Std. Deviation	Average copper concentration (Cu-65)	Std. Deviation	Zn/Cu ratio	Std. Deviation
C551S	8.24505 uM	0.988333	4.39745	27.1033	2.47156	0.0364654	0.162282
Zn-68	0.55
	1.04
	1.51
average	1.03333
std. deviation	0.480035
Zn-66	0.78
	0.8
	1.25
average	0.943333
std. deviation	0.265769
Cu-65	12.43
	12.3
	10.51
average	11.7467
std. deviation	1.07296

## Sheet: Fig. S9
Supplemetary Fig 9b
Sample ID (PBP3)	Concentration	Mass	Meas. Intensity 1	Meas. Intensity 2	Meas. Intensity 3	Mean	Std. Deviation
Wild Type 1	0.20251 uM	66	575	607	624	602	24.8797
		67	101	92	115	102.667	11.5902
		68	413	457	495	455	41.0366
Wild Type 2	0.2893 uM	66	1074	1096	974	1048	65.0231
		67	211	177	197	195	17.088
		68	800	793	789	794	5.56776
Wild Type 3	0.40502 uM	66	1949.1	1891.1	1684.1	1841.43	139.307
		67	354	320	270	314.667	42.2532
		68	1440.1	1476.1	1289.1	1401.77	99.2186
Wild Type 4	0.72325 uM	66	3918.5	3815.5	3533.4	3755.8	199.37
		67	623	616	589	609.333	17.9536
		68	2819.3	2906.3	2555.2	2760.27	182.843
Wild Type 5	1.4465 uM	66	8598.6	8841.7	7573	8337.77	673.369
		67	1317.1	1329.1	1137	1261.07	107.612
		68	6341.4	6495.5	5489.1	6108.67	542.064
Wild Type 6	2.893 uM	66	17869.2	18348.8	15919.9	17379.3	1286.43
		67	2760.3	2894.3	2508.2	2720.93	196.037
		68	13164.1	13659.5	11755.8	12859.8	987.657
Wild Type 7	5.4967 uM	66	35221.4	35299.6	30432.4	33651.1	2787.78
		67	5320	5348	4687.8	5118.6	373.346
		68	26084.8	26013.7	22459.6	24852.7	2072.79
Sample ID (PBP3)	Concentration	Mass	Meas. Intensity 1	Meas. Intensity 2	Meas. Intensity 3	Mean	Std. Deviation
LB	5.4967 uM	66	35221.4	35299.6	30432.4	33651.1	2787.78
		67	5320	5348	4687.8	5118.6	373.346
		68	26084.8	26013.7	22459.6	24852.7	2072.79
Supplemetary Fig 9c
Zn-supplemented M9	5.4967 uM	66	38148.9	38727.4	32285.4	36387.2	3564.05
		67	5847.2	5951.2	4998.9	5599.1	522.383
		68	28509.4	28158.7	23448.2	26705.4	2826.29
